# Supplementary material for: Remodelling of miRNA Regulatory Landscape During West Nile Virus (WNV) Infection
Source: Epigenomes. 2026 Jun 18;10(2):41. doi: 10.3390/epigenomes10020041 (PMC13298079; doi:10.3390/epigenomes10020041)
Supplement: Supplementary file 1 [file epigenomes-10-00041-s001.zip]

Archive with 2 entries (2 files):
- epigenomes-4363489-supplementary tables.xlsx
- Supplementary Figures.pdf
