# Supplementary material for: Remodelling of miRNA Regulatory Landscape During West Nile Virus (WNV) Infection
Source: Epigenomes. 2026 Jun 18;10(2):41. doi: 10.3390/epigenomes10020041 (PMC13298079; doi:10.3390/epigenomes10020041)
Supplement: Supplementary file 1 [file epigenomes-10-00041-s001.zip › epigenomes-4363489-supplementary tables.xlsx]

## Sheet: Table S1
Supplementary table S1. Differentially expressed miRNAs in HEK-293 cells infected with Kunjin strain of WNV compared to mock.
GeneID	logFC	logCPM	F	PValue	FDR
miR-4420	-5.91615	-1.74197	15.7634	0.00145215	0.00820996
miR-133a-5p	-3.55532	-1.38301	14.4484	0.00134234	0.00765546
miR-4502	-3.46727	-1.36224	12.5167	0.00240132	0.0121086
miR-4466	-2.89449	0.459774	35.6654	1.28e-05	0.00015213
miR-3129-5p	-2.77159	-1.21479	8.57606	0.00909203	0.0364239
miR-7974	-2.71298	8.07105	144.936	1.04e-05	0.00013155
miR-1257	-2.59897	-0.363957	31.9975	2.44e-05	0.0002639
miR-1247-3p	-2.51446	3.29129	272.023	3.48e-12	5.68e-10
miR-1180-5p	-2.49317	-0.662181	13.2062	0.00194203	0.0102684
miR-3127-3p	-2.42445	-0.678648	9.13955	0.00752284	0.0313892
miR-6763-3p	-2.36283	-1.20266	8.95443	0.00792154	0.032739
miR-6789-5p	-2.30648	-0.893501	14.4502	0.00134164	0.00765546
miR-6886-5p	-2.25486	0.678634	29.2956	4.07e-05	0.00039625
miR-573	-2.24152	2.80688	154.099	3.62e-10	2.63e-08
miR-222-5p	-2.19924	7.71304	75.2581	9.09e-05	0.00079686
miR-1266-3p	-2.02968	-1.29322	8.67587	0.00876539	0.0354415
miR-302a-3p	4.07274	-2.51675	6.79643	0.0192855	0.0675252
miR-6807-3p	-2.01274	1.74678	62.9749	3.09e-07	6.96e-06
miR-6885-3p	3.55008	-2.45777	7.30056	0.0147427	0.0546988
miR-6805-5p	-1.96648	0.627617	24.7897	0.00010203	0.00086527
miR-23b-5p	-1.96344	-0.821312	8.77421	0.00845645	0.0344054
miR-551b-5p	-1.89809	0.276209	26.9784	6.45e-05	0.00058878
let-7c-3p	-1.83384	1.00622	35.7891	1.25e-05	0.00015173
miR-187-5p	-1.78959	0.899665	36.5317	1.11e-05	0.00013644
miR-3690	-1.76757	-0.87568	8.12932	0.0107326	0.0415929
miR-3662	-1.71329	3.19744	129.72	1.41e-09	7.7e-08
miR-6803-3p	2.62925	-2.28398	6.29382	0.0220905	0.0749354
miR-6501-5p	2.59319	-2.3715	4.1133	0.0578748	0.156412
miR-4510	-1.69313	-0.419982	11.025	0.00387574	0.0184062
miR-6826-3p	2.54229	-2.50867	4.32911	0.0522786	0.144346
miR-4709-3p	2.5099	-2.18911	6.21268	0.0228447	0.0770796
miR-3177-5p	-1.65771	-0.155666	10.485	0.00464222	0.0213477
miR-1229-5p	2.47515	-2.23431	7.14329	0.0156819	0.0580184
miR-6747-3p	-1.64777	0.229124	15.3496	0.00103693	0.00626958
miR-450a-1-3p	2.29964	-2.37529	3.67902	0.0713837	0.183157
miR-4721	2.2995	-2.15988	6.87024	0.0174779	0.0632302
miR-1272	-1.63077	2.73652	82.5715	4.41e-08	1.4e-06
miR-128-1-5p	-1.62228	5.20363	80.3494	4.52e-06	6.34e-05
miR-10523-5p	-1.55869	2.42688	68.8993	1.64e-07	4.36e-06
miR-1273h-3p	-1.55396	2.68666	61.2334	3.76e-07	7.67e-06
miR-6501-3p	2.14575	-2.42467	2.90057	0.106046	0.248647
miR-4664-3p	-1.54448	-0.492827	8.601	0.00900915	0.0363147
miR-1264	2.12843	-2.32391	3.57045	0.075314	0.189884
miR-3185	2.12316	-2.47465	2.8064	0.111469	0.255834
miR-4684-5p	2.07796	-2.62663	1.85869	0.189871	0.366299
miR-3619-5p	-1.54277	1.46917	31.7713	2.55e-05	0.00026922
miR-548aa	2.0589	-1.57716	2.02004	0.172618	0.346297
miR-6858-3p	2.05787	-1.96316	5.67797	0.0286152	0.092733
miR-939-5p	-1.51025	1.7976	51.1678	1.28e-06	2.15e-05
miR-1538	-1.42194	1.04518	19.4113	0.00035387	0.00255336
miR-4680-3p	1.98295	-2.4152	2.55971	0.12732	0.278992
miR-1224-5p	-1.4189	2.2922	36.1187	1.28e-05	0.00015213
miR-3197	-1.41646	0.00322572	10.6202	0.0044354	0.0206144
miR-488-5p	-1.41101	2.12532	52.7897	1.04e-06	1.83e-05
miR-3663-5p	-1.4058	0.148324	13.7257	0.0016608	0.00915193
miR-548at-3p	1.93099	-2.12115	3.98297	0.0615898	0.162497
miR-767-3p	1.88916	-2.57425	1.63778	0.217155	0.402454
miR-3622b-5p	1.82275	-2.4718	2.53351	0.129157	0.281132
miR-3622a-3p	1.82275	-2.4718	2.53351	0.129157	0.281132
miR-1225-3p	1.81657	-2.33897	2.16446	0.158794	0.325564
miR-1911-5p	1.7854	-1.87324	5.31667	0.0334563	0.105033
miR-6892-5p	1.77803	-2.52672	2.0229	0.172331	0.346253
miR-3944-3p	-1.37684	1.34401	17.4582	0.00060933	0.0040395
miR-4520-2-3p	1.74812	-1.95185	3.05943	0.0975925	0.232634
miR-4754	1.74367	-2.33013	1.55344	0.228875	0.415392
miR-548w	1.72973	-2.01569	2.89236	0.106506	0.249278
miR-4520-5p	1.71307	-1.59106	4.02947	0.0602336	0.160541
miR-302d-3p	1.68756	-2.29037	2.74987	0.114882	0.260026
miR-1302	1.67068	-1.7869	4.45605	0.0492796	0.138984
miR-10401-3p	-1.26058	3.91075	70.6804	1.36e-07	3.71e-06
miR-3605-3p	-1.25387	3.70656	63.5661	2.9e-07	6.75e-06
miR-4638-5p	1.60466	-1.87413	3.80753	0.0670366	0.1751
miR-3176	-1.24724	7.73395	190.277	6.62e-11	6.65e-09
miR-548v	1.52477	-1.53097	4.00185	0.0610351	0.161687
miR-3190-3p	1.51937	-1.24655	6.80199	0.0179625	0.0646254
miR-3191-5p	1.51937	-1.24655	6.80199	0.0179625	0.0646254
miR-4520-3p	1.51745	-2.4786	1.83765	0.192276	0.369283
miR-27b-5p	-1.23875	6.93247	19.3205	0.00405556	0.0190524
miR-6515-3p	1.51399	-0.977671	6.44217	0.0207834	0.0718073
miR-6132	1.50428	-1.98507	3.16455	0.0924361	0.223574
miR-6798-3p	1.48845	-0.442569	3.64151	0.0837012	0.206899
miR-1908-3p	-1.22382	1.7979	15.4502	0.00158971	0.00883949
miR-4662a-3p	1.48467	-2.52651	2.26705	0.149793	0.312507
miR-6851-5p	1.48189	-1.45882	5.27744	0.0340361	0.106597
miR-6857-3p	-1.19742	2.69306	63.2878	2.99e-07	6.84e-06
miR-6826-5p	1.47645	-2.24917	2.6131	0.123671	0.273383
miR-138-1-3p	-1.17511	4.2878	100.717	9.98e-09	4.07e-07
miR-3692-3p	1.46122	-2.25137	1.30409	0.268685	0.466005
miR-6783-3p	-1.1751	2.24685	27.007	6.41e-05	0.00058878
miR-3064-3p	1.45811	-2.4293	1.86208	0.189487	0.366299
miR-515-5p	1.45774	-2.62822	1.01272	0.327814	0.529858
miR-3679-3p	1.44853	-2.09447	1.6919	0.210034	0.393551
miR-6879-3p	1.4295	-2.43252	1.04029	0.321496	0.523534
miR-574-5p	1.41363	-0.664766	6.35586	0.0215328	0.0732341
miR-5587-5p	1.40898	-0.921179	3.54021	0.0810369	0.201974
miR-6814-5p	1.39013	-2.0602	2.14741	0.160353	0.327221
miR-215-3p	1.38569	-1.36888	3.64879	0.0724535	0.185175
miR-7977	1.385	-1.40636	5.23452	0.0346837	0.106773
miR-4477b	1.38203	-1.7009	3.1794	0.0917337	0.223099
miR-514a-3p	1.37878	-1.06087	6.04607	0.024487	0.081392
miR-4523	-1.13744	2.41879	27.028	6.38e-05	0.00058878
miR-9901	1.37692	-1.87691	2.81486	0.110968	0.255148
miR-3162-5p	1.3718	-2.47417	0.888967	0.358453	0.556646
miR-561-3p	-1.1306	2.41104	40.6933	5.67e-06	7.8e-05
miR-2278	-1.12108	0.0895521	8.97877	0.00785225	0.0325557
miR-6820-5p	-1.11133	0.911288	10.3131	0.00492069	0.0223139
miR-1271-3p	1.35201	-2.0531	2.7417	0.115385	0.260418
miR-130b-5p	-1.11033	9.34949	14.6106	0.00816844	0.0335471
miR-5580-5p	1.34033	-1.57679	2.81962	0.110688	0.255148
miR-4444	1.33705	-0.942093	4.46665	0.0490384	0.138984
miR-20b-5p	1.32412	2.33904	1.09878	0.333706	0.534748
miR-942-3p	-1.09534	1.55529	11.2129	0.00482751	0.0219677
miR-3648	1.30707	-0.996646	4.20451	0.0554289	0.151128
miR-548aq-5p	1.29717	-2.20895	1.92609	0.182415	0.358786
miR-4745-3p	1.29642	-1.76496	2.20868	0.155067	0.320439
miR-6509-3p	1.28321	-2.47966	1.3719	0.257015	0.451804
miR-6844	1.2673	-1.03619	4.21495	0.0551567	0.1507
miR-3155a	-1.08773	3.80833	54.759	8.11e-07	1.51e-05
miR-422a	1.25655	-2.43339	1.33412	0.263432	0.460565
miR-4666a-5p	1.23864	-1.40329	1.81309	0.199715	0.379661
miR-3131	-1.07848	0.170293	8.37663	0.00978665	0.0383825
miR-7111-3p	1.22605	-1.70418	1.74358	0.203511	0.385755
miR-4795-5p	1.21985	-1.98427	2.82033	0.110646	0.255148
miR-4467	-1.06994	4.21155	62.6935	3.19e-07	7.06e-06
miR-4647	1.19457	-1.32729	2.88537	0.1069	0.249752
miR-1912-3p	1.18146	-2.4758	1.19408	0.289161	0.487913
miR-671-5p	-1.06889	5.29595	82.8405	4.3e-08	1.4e-06
miR-4778-3p	1.17399	-1.02894	4.01985	0.0605113	0.160625
miR-516b-5p	1.16125	-2.57722	1.23352	0.281587	0.481352
miR-6513-3p	1.16023	-1.98628	1.25131	0.278258	0.476909
miR-1303	-1.06117	0.217915	8.05694	0.0110287	0.0423632
miR-3610	1.15376	-2.29222	0.970056	0.337942	0.537579
miR-4749-3p	1.13708	-2.06059	1.58004	0.225093	0.410837
miR-3934-3p	1.12023	-1.72548	1.9211	0.182954	0.359305
miR-500b-3p	-1.06033	1.92796	18.462	0.00044961	0.00315104
miR-3663-3p	-1.05714	1.73231	25.8752	8.1e-05	0.00072853
miR-371a-3p	1.0795	-1.55028	1.95831	0.178979	0.354162
miR-371b-5p	1.0795	-1.55028	1.95831	0.178979	0.354162
miR-1288-3p	1.07399	-1.78876	1.41146	0.250515	0.443323
miR-5584-3p	1.07367	-0.655169	3.8994	0.0641177	0.168148
miR-5089-5p	1.07184	0.0456264	6.04841	0.024463	0.081392
miR-4728-3p	1.0464	-1.5388	2.59004	0.125231	0.275804
miR-6789-3p	1.0447	-1.72596	1.45784	0.243165	0.43591
miR-191-3p	-1.03548	5.9396	145.2	5.81e-10	3.8e-08
miR-6840-5p	-1.01024	1.00717	10.3796	0.00481088	0.0219677
miR-6514-5p	-1.01002	1.28947	12.4876	0.0024232	0.0121253
miR-3193	1.02496	-2.37731	0.663556	0.426135	0.623915
miR-1292-3p	1.02036	-0.942751	4.37941	0.0510657	0.141898
miR-3529-3p	-1.00441	2.90297	22.8888	0.00020266	0.00154781
miR-6742-5p	1.00334	-2.42507	0.451623	0.510261	0.693446
miR-4763-3p	-0.980096	1.89368	21.7696	0.00020063	0.00154705
miR-1292-5p	-0.979891	0.39806	9.55877	0.00638727	0.0275306
miR-1266-5p	-0.976359	3.72815	53.8357	9.1e-07	1.67e-05
miR-3928-3p	-0.967886	5.2575	105.565	6.97e-09	3.14e-07
miR-651-5p	0.978204	-1.12381	2.45973	0.134506	0.287504
miR-4730	0.978048	-2.18089	0.981292	0.335233	0.535225
miR-7-5p	-0.946651	4.0388	22.927	0.00045632	0.0031532
miR-106b-5p	0.965782	10.0129	3.46151	0.110613	0.255148
miR-4690-5p	0.960133	-2.3	0.853563	0.367973	0.566714
miR-222-3p	-0.945513	14.2299	152	2.49e-08	8.79e-07
miR-3174	-0.924398	4.04366	62.2776	3.34e-07	7.16e-06
miR-6786-3p	0.948905	-2.29632	0.737997	0.401791	0.600518
miR-342-5p	-0.910943	5.0422	64.0182	2.75e-07	6.55e-06
miR-4691-3p	0.925894	-0.854371	2.33333	0.144307	0.302028
miR-3664-5p	0.922701	-0.442032	3.20189	0.0906823	0.220953
miR-19a-5p	0.915429	4.37395	5.85672	0.0493788	0.138984
miR-625-3p	0.910564	4.89004	2.65995	0.152447	0.316158
miR-320a-5p	0.906378	-0.861709	1.98635	0.176055	0.349434
miR-766-5p	-0.899834	1.50139	12.2046	0.00264824	0.0131008
miR-4717-5p	0.884002	-0.718251	2.76124	0.114185	0.260026
miR-3677-3p	-0.891877	5.46369	80.8885	5.13e-08	1.6e-06
miR-4475	0.875106	-2.29784	0.913294	0.352116	0.552057
miR-605-5p	0.866627	-1.68163	1.66563	0.213453	0.398242
miR-497-3p	0.861231	-0.874336	2.00635	0.174005	0.347477
miR-4519	0.857418	-0.58294	3.51914	0.077259	0.194039
miR-4690-3p	0.85446	-0.522896	2.79919	0.111897	0.255932
miR-204-5p	-0.891577	5.09	70.7139	1.36e-07	3.71e-06
miR-769-5p	-0.882846	10.5612	175.661	1.26e-10	1.1e-08
miR-185-3p	-0.881359	3.41838	37.5509	9.36e-06	0.00012098
miR-1276	-0.86944	4.54588	55.0254	7.85e-07	1.49e-05
miR-454-5p	-0.86539	7.80496	123.301	2.1e-09	1.06e-07
miR-5187-3p	0.82111	-1.76644	0.756977	0.395925	0.595027
miR-365b-5p	-0.841596	1.22254	10.0106	0.00545785	0.0244947
miR-4763-5p	-0.82639	1.96796	16.7986	0.00069558	0.00449715
miR-2114-5p	0.799238	0.368807	5.63564	0.0291388	0.0939636
miR-548av-5p	0.796903	1.20471	1.19012	0.314048	0.517569
miR-3912-5p	0.796731	-1.16356	1.68708	0.210657	0.394077
miR-6797-3p	0.79607	-2.38826	0.389059	0.540752	0.715755
miR-552-3p	0.786692	-2.25615	0.407191	0.53157	0.707677
miR-6716-3p	-0.825483	0.702574	8.39857	0.0097074	0.0381863
miR-221-5p	-0.822449	10.6538	160.51	2.61e-10	2.13e-08
miR-642a-3p	-0.818933	2.81457	23.6074	0.00013212	0.00109905
miR-659-3p	0.76966	-0.759167	1.64946	0.215593	0.400543
miR-210-5p	0.767582	0.181961	5.41394	0.0320667	0.100913
miR-4477a	0.755231	-1.49055	0.491682	0.494469	0.680481
miR-6724-5p	0.754587	1.02062	7.08792	0.0160285	0.0591333
miR-642b-5p	-0.818933	2.81457	23.6074	0.00013212	0.00109905
miR-7845-5p	0.752655	-0.780004	2.34627	0.143265	0.301781
miR-6777-3p	0.750149	0.713014	5.03236	0.0379302	0.11284
miR-615-5p	-0.816042	5.80357	38.3237	2.68e-05	0.00027567
miR-6864-5p	0.74065	-0.519227	2.7563	0.114487	0.260026
miR-1843	-0.809322	5.672	71.1422	1.3e-07	3.7e-06
let-7d-3p	0.738929	0.0585222	4.36203	0.0514811	0.142446
miR-3202	0.738301	-0.321805	3.16441	0.0924427	0.223574
miR-5010-5p	-0.809066	0.954985	8.08994	0.0108926	0.0420878
miR-3657	0.733871	-1.07226	1.69376	0.209795	0.393551
miR-1305	0.730999	4.60736	0.590442	0.470523	0.665509
miR-3133	0.730974	-0.832551	1.69559	0.20956	0.393551
miR-3164	0.726098	-1.48471	1.09087	0.310337	0.513689
miR-33b-3p	-0.79487	1.80141	16.9803	0.00066247	0.00430439
miR-2114-3p	0.713494	-0.773743	2.23529	0.152511	0.316158
miR-3925-3p	0.712356	1.4233	6.43255	0.0208655	0.0719006
miR-6769b-3p	0.711908	-2.17925	0.382323	0.544239	0.71941
miR-6500-3p	-0.793721	2.43718	22.599	0.00016574	0.00132799
miR-3934-5p	-0.792564	1.94468	13.8709	0.00159057	0.00883949
miR-760	-0.771129	2.34601	12.7097	0.00226157	0.0115828
miR-192-3p	0.69088	0.741129	4.39708	0.0506474	0.141035
miR-4653-5p	0.690142	-1.87942	0.4259	0.522396	0.701902
miR-4747-5p	0.685417	-1.5833	0.907004	0.353739	0.553273
miR-943	-0.763605	1.73917	13.4487	0.00180465	0.00969908
miR-301b-5p	-0.737769	1.60071	12.3293	0.00254634	0.0126446
miR-3911	-0.71968	1.44277	8.85209	0.00822044	0.0336549
miR-6894-3p	0.676181	-1.20774	1.20974	0.286122	0.48604
miR-708-3p	0.67458	6.45893	0.688654	0.437433	0.634059
miR-874-5p	0.673661	2.03363	5.61933	0.034252	0.106762
miR-362-3p	0.670799	1.35423	6.3989	0.0211553	0.0727076
miR-1910-3p	0.664253	-1.89773	0.427719	0.521669	0.701902
miR-5588-5p	0.65478	-0.51844	2.46958	0.133777	0.287504
miR-676-5p	-0.707134	2.11779	15.6039	0.00096543	0.00591615
miR-556-3p	0.648892	1.32618	3.75349	0.0733169	0.186288
miR-892a	0.647665	-0.159669	1.1301	0.307778	0.510748
miR-5089-3p	0.643834	0.0813873	2.48096	0.13294	0.287504
miR-4635	0.642408	-1.96134	0.610079	0.445082	0.644432
miR-509-3-5p	0.63498	-1.85637	0.729253	0.404538	0.60241
miR-6847-5p	-0.706679	2.01766	15.2829	0.00105664	0.00633017
miR-877-5p	-0.695005	5.30751	36.6135	1.09e-05	0.00013587
miR-9900	0.627044	-1.60134	0.730857	0.404032	0.602358
miR-2355-3p	0.626933	1.71759	2.66803	0.134912	0.2879
miR-98-3p	-0.692417	3.80263	33.7234	1.79e-05	0.00020018
miR-671-3p	-0.691553	6.56298	60.6074	4.04e-07	8.12e-06
miR-3140-5p	0.6199	-2.14333	0.454058	0.509121	0.692616
miR-181d-3p	0.618972	-0.763301	1.25355	0.277842	0.476822
miR-3660	-0.65702	3.00176	15.179	0.00108819	0.00645991
miR-4470	0.607091	-2.06157	0.312369	0.583234	0.746061
miR-4761-5p	0.606311	0.483602	3.74675	0.0690531	0.178228
miR-3127-5p	-0.655873	4.38883	32.3666	2.29e-05	0.0002488
miR-3613-5p	0.601634	1.76586	6.37772	0.0213401	0.0727681
miR-3678-3p	0.597201	-0.825087	0.73837	0.401878	0.600518
miR-197-5p	0.593894	-0.931485	0.48691	0.497072	0.681908
miR-873-5p	0.591809	-0.259886	2.46537	0.134088	0.287504
miR-6733-5p	0.591644	0.754246	4.97276	0.0389528	0.115357
miR-4699-3p	0.589997	-2.17631	0.25541	0.619528	0.765472
miR-4670-5p	0.583566	-1.21167	0.86432	0.365042	0.564864
miR-2116-5p	0.582656	1.32404	4.06923	0.0591012	0.158634
miR-4713-5p	0.574336	-0.63275	1.39184	0.253712	0.447767
miR-133b	0.571212	-0.105245	0.57816	0.466277	0.662077
miR-1226-3p	-0.640729	3.60794	12.0217	0.00358674	0.0172216
miR-1343-3p	0.568655	1.40697	6.0584	0.024361	0.081392
miR-3180-5p	0.568433	-2.17665	0.342513	0.565771	0.735305
miR-4720-5p	0.566461	-2.02858	0.534658	0.474227	0.668112
miR-616-3p	0.562355	1.03511	0.446213	0.52715	0.706835
miR-3622b-3p	0.561602	-2.21978	0.170111	0.684967	0.813983
miR-3622a-5p	0.561602	-2.21978	0.170111	0.684967	0.813983
miR-187-3p	-0.632519	7.1627	86.8823	3.03e-08	1.04e-06
miR-1277-3p	0.5598	1.33781	6.99794	0.0166104	0.0607652
miR-615-3p	-0.630373	9.94874	78.4502	6.42e-08	1.9e-06
miR-214-3p	0.557016	-2.53055	0.231718	0.636152	0.776462
miR-5579-3p	0.556032	1.1682	0.309939	0.597135	0.754945
miR-4457	0.556027	-1.33729	0.594862	0.450722	0.649653
miR-5091	0.552932	-0.625552	0.853888	0.367884	0.566714
miR-346	-0.623791	2.46704	13.5432	0.00175403	0.00946598
miR-4662b	0.551816	1.83948	6.3814	0.0213079	0.0727681
miR-4662a-5p	0.551816	1.83948	6.3814	0.0213079	0.0727681
miR-4793-3p	0.551739	-0.611689	1.34606	0.261383	0.457595
miR-375-3p	-0.613544	9.80898	64.1355	2.76e-07	6.55e-06
miR-184	0.545322	-0.101462	2.12723	0.162223	0.33052
miR-30c-5p	-0.612889	12.0318	110.777	4.82e-09	2.25e-07
let-7e-3p	-0.593281	2.58396	10.2539	0.00502099	0.0226118
miR-4784	0.539149	-2.3402	0.160871	0.693158	0.817234
miR-499a-5p	0.534041	0.81207	5.08557	0.0370432	0.110487
miR-499b-3p	0.534041	0.81207	5.08557	0.0370432	0.110487
miR-548q	0.533205	-2.25445	0.253957	0.620519	0.765971
miR-216a-5p	0.533138	-2.34173	0.234261	0.634318	0.775673
miR-361-3p	-0.584339	5.75533	34.1974	1.65e-05	0.00018739
miR-5010-3p	0.529982	1.74533	5.45797	0.0314594	0.0992414
miR-4772-3p	0.522764	-0.608248	1.12031	0.304087	0.507849
miR-2110	-0.581757	2.62418	14.9638	0.00115698	0.00674562
miR-4999-5p	0.521855	-1.00671	0.731381	0.403867	0.602358
miR-3152-5p	0.520851	-0.181	1.59555	0.222925	0.40948
miR-6726-3p	0.518532	-2.2979	0.184306	0.67288	0.806961
miR-22-5p	0.516339	1.3648	2.08848	0.173428	0.347262
miR-135b-5p	0.512269	0.609826	2.45995	0.13449	0.287504
miR-4757-3p	0.50509	-2.05825	0.367286	0.552182	0.725592
miR-99b-3p	-0.579804	6.16332	52.5032	1.08e-06	1.88e-05
miR-411-5p	0.501942	1.29416	2.67864	0.120752	0.269066
miR-1284	-0.576544	2.53144	10.9418	0.00398404	0.0187839
miR-188-5p	-0.570988	6.11146	50.5208	1.39e-06	2.31e-05
miR-5697	0.495256	0.21935	2.33802	0.143928	0.302028
miR-6741-3p	0.491315	-1.08059	0.476632	0.499067	0.683926
let-7d-5p	-0.562374	8.72847	49.2219	1.66e-06	2.67e-05
miR-330-3p	-0.559944	6.21293	31.2531	2.8e-05	0.00028393
miR-4794	0.484988	-0.666378	0.860966	0.365952	0.564933
miR-549a-5p	0.482496	-0.98775	0.63844	0.43487	0.631747
miR-6839-5p	0.47882	-2.11316	0.303892	0.588346	0.746725
miR-653-5p	-0.537131	4.64967	22.3281	0.00017633	0.00139569
miR-605-3p	0.475442	0.845154	1.50131	0.240854	0.432677
miR-29a-5p	0.472195	1.80529	5.64983	0.0289621	0.0936249
miR-34a-5p	0.471552	0.82668	2.7499	0.11488	0.260026
miR-218-2-3p	0.471001	-1.7112	0.412914	0.528733	0.707593
miR-607	0.47069	-1.8006	0.294519	0.594109	0.752577
miR-653-3p	0.469233	-0.315624	1.57892	0.225251	0.410837
miR-4433b-5p	0.460051	-2.0872	0.166163	0.688443	0.814655
miR-4433a-3p	0.460051	-2.0872	0.166163	0.688443	0.814655
miR-26b-3p	-0.530857	5.88963	35.8641	1.24e-05	0.00015121
miR-9899	0.458005	-0.867582	0.525976	0.477785	0.671677
miR-34b-5p	0.456447	-1.27256	0.429581	0.520625	0.701689
miR-181a-3p	-0.507637	5.88892	21.974	0.00019133	0.00150527
miR-146a-5p	0.455503	2.80937	6.20689	0.0228996	0.0770796
miR-1250-5p	0.448578	-0.335054	1.07605	0.313551	0.517569
miR-1286	-0.505774	4.9464	23.0615	0.00014927	0.00122604
miR-4326	-0.500048	4.02903	18.248	0.00047498	0.00326486
miR-219b-3p	0.440283	2.5768	6.72448	0.0185314	0.0657664
miR-602	0.439007	-1.32787	0.502144	0.487791	0.676279
miR-3916	0.438641	-0.32898	0.592337	0.451669	0.649653
miR-3688-3p	0.438329	2.09607	4.48104	0.0487129	0.138603
miR-3688-5p	0.438329	2.09607	4.48104	0.0487129	0.138603
miR-183-3p	-0.491327	5.22636	28.2156	5.02e-05	0.00047555
miR-155-5p	0.435966	-2.18531	0.178589	0.677679	0.810484
miR-7851-3p	0.434976	0.328666	1.75211	0.202459	0.384318
miR-505-5p	-0.481138	2.82065	9.90146	0.00566757	0.025091
miR-301a-5p	-0.475222	4.72885	25.1838	9.38e-05	0.00081639
miR-4786-5p	-0.473251	3.62504	11.3675	0.00346375	0.0167543
miR-6516-3p	0.421457	1.84389	4.762	0.0428313	0.124583
miR-5579-5p	0.420328	0.187012	1.44852	0.24462	0.437037
miR-548ar-3p	0.4188	0.352022	1.63532	0.217485	0.402454
miR-3165	0.417394	-0.471836	0.485522	0.496274	0.681529
miR-548l	-0.46449	3.66765	15.2068	0.00107964	0.00643839
miR-500a-3p	-0.451644	10.5599	61.584	3.61e-07	7.49e-06
miR-340-3p	-0.45145	8.14666	42.8229	4.1e-06	6.03e-05
miR-3939	-0.445787	3.80441	15.7666	0.00092259	0.00568349
miR-585-5p	0.403265	1.39726	0.53517	0.487237	0.676279
miR-4473	-0.438937	3.93297	14.7451	0.00123188	0.00711874
miR-29c-5p	0.401301	3.06621	5.74881	0.0277626	0.090872
miR-6774-3p	0.400517	-2.02517	0.177012	0.679019	0.810694
miR-224-3p	0.400234	-0.957495	0.366508	0.552599	0.725592
miR-211-5p	0.395785	-1.63366	0.334421	0.570354	0.737862
miR-4766-3p	0.390832	2.32374	2.51647	0.134043	0.287504
miR-127-3p	0.390197	-0.437719	0.970647	0.337799	0.537579
miR-6877-3p	0.389993	-1.11764	0.368149	0.551721	0.725592
miR-5682	0.387635	0.568191	1.26904	0.274993	0.472795
miR-6735-5p	0.384586	-0.78395	0.595548	0.450465	0.649653
miR-190a-3p	0.384445	0.287619	0.959767	0.34045	0.540253
miR-30a-3p	-0.425934	8.64708	38.1027	8.55e-06	0.0001128
miR-19b-1-5p	0.380057	2.53077	5.09357	0.0369119	0.110487
miR-4517	-0.420231	4.10912	13.7762	0.00163599	0.00905342
miR-550a-3-5p	0.37712	2.03489	2.65438	0.120936	0.269066
miR-219a-2-3p	0.375228	2.29066	5.14632	0.0360593	0.109266
miR-219b-5p	0.375227	2.28657	5.11818	0.0365113	0.10987
miR-199a-5p	0.373479	0.588059	1.31374	0.266981	0.464903
miR-125a-3p	-0.418992	4.36228	15.0983	0.00111344	0.00657989
miR-30c-1-3p	-0.418721	6.36229	13.8787	0.00195247	0.010282
miR-576-5p	-0.415737	7.56933	30.6041	3.17e-05	0.0003181
miR-3691-5p	-0.414685	4.26883	13.2494	0.00191676	0.010176
miR-4733-3p	0.367467	-1.30596	0.236149	0.632965	0.774744
miR-3188	0.366214	-1.16975	0.307725	0.586023	0.746725
miR-3909	-0.412405	6.33566	19.8662	0.00031625	0.00230736
miR-374b-3p	-0.397857	6.30389	18.8764	0.00040465	0.00290368
miR-4734	0.364029	-1.86027	0.198169	0.661601	0.79783
miR-196a-3p	0.361021	7.86862	1.03661	0.34666	0.54481
miR-452-3p	0.358196	2.0236	3.85817	0.0654089	0.17119
miR-448	0.356674	-0.20325	0.954996	0.341622	0.541454
miR-345-5p	-0.396753	10.8437	42.9982	4e-06	6e-05
miR-580-5p	0.352874	-0.861604	0.224624	0.642908	0.781904
miR-3944-5p	0.351333	-0.986712	0.338011	0.568312	0.737056
miR-2113	0.350962	-1.73515	0.106973	0.747454	0.858553
miR-374c-5p	-0.393736	6.30805	18.7035	0.00042277	0.00301711
miR-1304-5p	0.348207	4.32319	0.27548	0.617922	0.76454
miR-3681-5p	0.347009	-1.48858	0.216224	0.647603	0.786031
miR-196a-1-3p	0.341821	2.88877	4.54463	0.0473043	0.135481
miR-1298-5p	0.341161	2.66427	2.47764	0.136108	0.289978
miR-3124-5p	0.340272	-1.09611	0.411069	0.529644	0.707593
miR-577	-0.390261	10.2982	55.3307	7.56e-07	1.45e-05
miR-3155b	-0.387704	3.87257	9.7106	0.00605645	0.0263657
miR-624-3p	0.338632	2.63167	4.27994	0.0534964	0.147397
miR-7706	-0.385315	7.79656	31.6615	2.6e-05	0.00026954
miR-1287-5p	-0.378277	5.02406	14.2107	0.00143886	0.00817019
miR-4453	0.333943	-2.17111	0.0934632	0.763387	0.871198
miR-2277-3p	0.33091	0.321415	1.10565	0.307177	0.510399
miR-9903	0.330876	5.59032	1.19504	0.313684	0.517569
miR-6755-5p	0.328978	0.0924162	0.510798	0.484472	0.675262
miR-652-3p	0.326109	6.12013	7.69523	0.0142163	0.0531991
miR-4645-3p	0.321312	2.84494	3.69203	0.0709292	0.182349
miR-10b-5p	0.320867	16.5147	8.89184	0.0194076	0.0677711
miR-190b-5p	0.318778	1.10275	1.93909	0.181019	0.357639
miR-4746-5p	-0.369022	6.1367	21.7796	0.00020016	0.00154705
miR-342-3p	-0.365047	7.48673	20.8979	0.00024639	0.00183874
miR-1301-3p	-0.362488	7.83487	13.8226	0.00198322	0.0104019
miR-3161	0.312003	2.25928	0.162191	0.700604	0.821354
miR-628-3p	-0.357326	5.50032	11.863	0.00295172	0.014438
miR-195-3p	0.310038	3.99805	4.79605	0.0421757	0.123225
miR-589-3p	-0.357129	8.07933	24.5807	0.00010674	0.00089937
miR-744-3p	-0.35308	5.32015	9.90221	0.0056661	0.025091
miR-30e-3p	-0.350228	10.289	27.7928	5.47e-05	0.00051368
miR-93-3p	-0.346146	6.76014	19.6693	0.00033195	0.00240849
miR-548u	0.30647	2.3542	2.0291	0.171709	0.345535
miR-331-5p	-0.345352	4.54847	9.36515	0.00683906	0.0290939
miR-3199	0.302995	1.569	1.93406	0.181558	0.357639
miR-491-5p	0.300926	0.847757	1.26827	0.275134	0.472795
miR-487b-3p	0.299849	-2.10984	0.109194	0.744943	0.857162
miR-4804-3p	0.296377	-0.797608	0.306109	0.587	0.746725
miR-2276-5p	0.295274	-2.53268	0.0603866	0.808713	0.898112
miR-483-5p	0.288207	0.616585	0.713116	0.409683	0.607317
miR-26a-1-3p	0.283442	1.4397	1.51803	0.234038	0.423343
miR-32-3p	-0.334022	4.82325	8.58073	0.00907645	0.0364239
miR-1180-3p	-0.327241	7.58759	20.0323	0.00030364	0.00222783
miR-6816-3p	0.279237	-0.984847	0.266335	0.612189	0.763705
miR-3938	0.278773	2.82551	2.63779	0.122026	0.270651
miR-138-5p	-0.325508	7.31436	22.3695	0.00017467	0.00139095
miR-12132	0.276005	-1.0451	0.139709	0.713019	0.829949
miR-3678-5p	0.274048	0.891723	0.841225	0.371378	0.570612
miR-421	-0.317924	11.4344	40.8727	5.52e-06	7.67e-05
miR-676-3p	0.269174	4.8095	5.7037	0.0283021	0.0922273
miR-18b-5p	0.265966	6.23452	0.61544	0.461467	0.660105
let-7i-5p	-0.29292	11.3716	25.0841	9.58e-05	0.00082842
miR-6845-5p	0.264621	-2.10896	0.0743349	0.788283	0.885208
miR-191-5p	-0.271964	14.6593	33.8927	1.74e-05	0.00019597
miR-1307-5p	0.263103	11.1039	2.14783	0.189686	0.366299
miR-1255a	0.262703	5.52975	6.88403	0.0173818	0.0630573
miR-744-5p	-0.268662	10.4846	12.6572	0.00241443	0.0121253
miR-3179	0.258306	-0.686125	0.27607	0.605811	0.759298
miR-1304-3p	-0.265216	8.35935	10.3998	0.00477796	0.0218948
miR-548e-5p	-0.236064	5.75747	8.0144	0.011207	0.0429217
miR-9-3p	0.255832	5.69564	6.67892	0.0188753	0.0662666
miR-532-3p	0.25506	1.31796	0.835552	0.372959	0.571696
miR-12121	0.248158	-2.07352	0.0881543	0.769994	0.875441
miR-628-5p	-0.235053	7.09489	11.8813	0.00293455	0.014408
miR-320e	0.242934	-1.65767	0.0828191	0.776856	0.878419
miR-140-5p	0.242422	5.23293	3.39881	0.0845851	0.208038
miR-6797-5p	0.240059	-2.2669	0.0433307	0.837481	0.916641
miR-2355-5p	0.239636	4.0065	4.26426	0.0538918	0.148174
let-7f-2-3p	0.238954	5.99926	6.53158	0.0200383	0.0697866
miR-3942-3p	0.236972	1.28427	0.90754	0.3536	0.553273
miR-3150b-3p	0.236396	2.47428	0.425799	0.530546	0.707593
miR-3150a-5p	0.236396	2.47428	0.425799	0.530546	0.707593
miR-5008-3p	0.2342	-1.1918	0.130727	0.72196	0.837222
miR-30d-3p	-0.227938	7.86758	8.47149	0.00944907	0.0373954
miR-425-5p	-0.212001	9.87558	11.6049	0.00320695	0.0155698
miR-4677-5p	0.232775	0.823186	0.727825	0.404989	0.60241
miR-128-3p	-0.202042	10.7646	10.8131	0.00415813	0.0194642
miR-4797-5p	0.227902	0.0629264	0.263977	0.613757	0.764124
miR-561-5p	-0.198026	8.64402	9.84531	0.00577898	0.0254399
miR-378a-3p	-0.193576	13.9963	13.3493	0.0018596	0.00995345
miR-873-3p	0.221511	-0.738875	0.176194	0.679716	0.810694
miR-4659a-3p	0.221414	0.749241	0.521105	0.479801	0.672099
miR-4659b-5p	0.221414	0.749241	0.521105	0.479801	0.672099
miR-299-3p	0.219542	-1.43152	0.101164	0.754159	0.863218
miR-548o-3p	-0.191725	7.83378	7.76955	0.0122988	0.046557
miR-20a-3p	0.217276	5.11028	5.08487	0.0370547	0.110487
miR-3611	0.215978	2.0279	1.24453	0.279521	0.478446
miR-5583-3p	0.214504	-0.0634846	0.364519	0.553669	0.725995
miR-5583-5p	0.214483	-0.0725652	0.370085	0.550687	0.725592
miR-10396b-3p	0.213096	0.652772	0.562529	0.463099	0.660749
miR-31-5p	-0.185432	9.53654	9.97855	0.00551851	0.0246554
miR-6749-5p	0.205658	-2.54169	0.0277807	0.869754	0.931404
miR-199b-3p	0.204144	4.22059	3.3037	0.0860962	0.211357
miR-888-5p	0.202929	-1.01553	0.113402	0.740264	0.853297
miR-3128	0.202689	-0.434267	0.222366	0.643005	0.781904
miR-1293	0.20105	-0.234613	0.166336	0.688281	0.814655
miR-340-5p	-0.162513	11.6157	8.4216	0.00962496	0.0379764
miR-151a-3p	0.199739	12.2926	0.471749	0.517046	0.699029
miR-142-3p	0.199485	0.107962	0.170964	0.684961	0.813983
miR-597-5p	0.197489	0.699011	0.540523	0.481387	0.673064
miR-192-5p	0.140574	13.6676	8.6896	0.00872151	0.0353736
miR-7-1-3p	0.195366	4.92837	3.78915	0.0676392	0.176165
miR-5006-3p	0.195233	-1.15621	0.0725006	0.790845	0.8858
miR-132-3p	0.19267	7.99346	9.74717	0.00597965	0.0261185
miR-6888-3p	0.186551	0.15813	0.240031	0.630202	0.772136
miR-500b-5p	0.17994	2.65131	1.32055	0.265788	0.463444
miR-96-5p	0.179459	7.6616	7.37475	0.0143219	0.053441
miR-4743-5p	0.177913	-2.39451	0.0292212	0.866209	0.931404
miR-6511a-5p	0.177584	-0.0030816	0.196232	0.663147	0.798573
miR-99a-5p	0.176975	6.50618	3.44499	0.080175	0.200208
miR-3146	0.174003	0.28244	0.352013	0.569765	0.737862
miR-3140-3p	0.172533	-0.31058	0.14952	0.703605	0.822015
miR-585-3p	0.17221	3.04111	0.936304	0.34627	0.54481
miR-3116	0.17127	2.37037	0.837048	0.372541	0.571696
miR-374a-3p	0.169592	9.53399	6.04555	0.0244924	0.081392
miR-502-3p	0.169119	7.79046	0.0901639	0.773793	0.876473
miR-101-5p	0.166954	4.25907	1.57679	0.225551	0.410837
miR-6750-3p	0.166008	-1.80754	0.0493425	0.826755	0.910731
miR-199a-3p	0.165217	5.17861	3.12621	0.0942788	0.226799
miR-6876-5p	0.160436	-2.13698	0.0187876	0.892525	0.943836
miR-4659b-3p	0.158675	-1.06064	0.0630648	0.804609	0.894314
miR-25-3p	0.155562	13.6887	6.74221	0.0183995	0.0656681
miR-133a-3p	0.155114	4.29436	1.20938	0.28619	0.48604
miR-17-3p	0.154822	8.98596	5.95995	0.0253883	0.0839529
miR-6868-3p	0.152521	2.19966	0.541733	0.47136	0.665509
miR-3151-5p	0.149383	-1.3915	0.0502653	0.82517	0.910731
miR-193a-3p	0.147736	7.10275	3.07263	0.0969268	0.231843
miR-3173-3p	0.146388	0.8387	0.233061	0.635181	0.776002
miR-4685-3p	0.145196	-2.17249	0.0191857	0.891399	0.943836
miR-5585-5p	0.144742	-0.0261411	0.0874626	0.77087	0.875441
miR-7114-3p	0.144615	-2.18061	0.0137676	0.907916	0.95547
miR-3664-3p	0.144038	2.89761	0.827265	0.375287	0.574589
miR-18a-5p	0.143523	9.59489	5.69656	0.0283885	0.0922273
miR-588	0.143457	1.0663	0.273236	0.607653	0.760148
miR-548an	0.142141	2.95228	0.796348	0.384162	0.584175
miR-4802-5p	0.141841	-2.25704	0.0124548	0.912396	0.95666
miR-532-5p	0.196101	9.34207	10.679	0.00434878	0.0202839
miR-425-3p	0.140389	4.62809	1.59212	0.223402	0.40978
miR-642a-5p	0.139151	1.72244	0.448826	0.511541	0.693741
miR-642b-3p	0.139151	1.72244	0.448826	0.511541	0.693741
miR-3160-3p	0.13728	1.11576	0.282653	0.617999	0.76454
miR-3160-5p	0.13728	1.11576	0.282653	0.617999	0.76454
miR-549a-3p	0.136969	0.886306	0.28395	0.600752	0.756877
miR-296-5p	0.135755	2.45557	0.502497	0.48764	0.676279
miR-579-3p	0.135512	0.95914	0.319099	0.579241	0.745667
miR-765	0.133355	-1.08314	0.0493153	0.826802	0.910731
miR-1273c	0.133088	-1.61274	0.0269349	0.871498	0.931404
miR-586	0.132976	1.70224	0.399706	0.535325	0.710503
miR-4726-5p	0.130065	-1.86413	0.0303595	0.863655	0.930698
miR-10a-3p	0.129675	8.21314	4.45769	0.0492422	0.138984
miR-5094	0.128852	2.58926	0.523403	0.478849	0.672099
miR-24-2-5p	0.1268	3.83103	1.02048	0.326019	0.528411
miR-5582-3p	0.125976	0.499372	0.149435	0.703685	0.822015
miR-381-3p	0.119204	0.770874	0.187583	0.670169	0.804449
miR-3126-3p	0.118672	-0.826089	0.0210121	0.88683	0.940861
miR-6720-5p	0.117956	1.68456	0.313024	0.582843	0.746061
miR-486-5p	0.116958	11.3177	0.462597	0.51987	0.701394
miR-486-3p	0.116958	11.3177	0.462597	0.51987	0.701394
miR-5581-3p	0.112645	1.25094	0.180256	0.67627	0.809541
miR-30e-5p	0.112218	14.5034	5.19706	0.0352605	0.107846
miR-6859-3p	0.110615	-1.67687	0.0272827	0.870679	0.931404
miR-1243	0.109107	4.03256	0.339187	0.570629	0.737862
let-7b-5p	0.109026	7.95251	2.72134	0.116652	0.262668
miR-6865-5p	0.10795	0.246109	0.112277	0.773295	0.876473
miR-503-5p	0.104862	4.28251	0.677885	0.421274	0.620975
miR-6516-5p	0.102194	0.713014	0.122774	0.730181	0.843908
miR-6733-3p	0.102082	0.163765	0.0931268	0.763799	0.871198
miR-203a-5p	0.0972973	-2.15398	0.0102344	0.920557	0.961029
miR-331-3p	0.0963749	5.77638	1.19879	0.288242	0.487913
miR-182-5p	0.0939789	15.1103	2.93995	0.103872	0.244427
miR-30b-3p	0.0935953	2.4067	0.2623	0.614877	0.76454
let-7f-1-3p	0.090792	0.79559	0.104309	0.820706	0.908341
miR-196a-5p	0.0903605	12.2394	2.16078	0.159129	0.325741
miR-25-5p	0.0895755	7.17422	0.216046	0.655989	0.792527
miR-320b	0.0881933	6.74922	0.256816	0.625936	0.769748
miR-320a-3p	0.0879618	9.2579	1.6525	0.215188	0.400543
miR-616-5p	0.0878311	3.18837	0.354281	0.559235	0.729632
miR-6739-3p	0.0874697	0.873655	0.0759912	0.785999	0.885208
miR-345-3p	0.0871464	0.355543	0.0681893	0.797006	0.890196
miR-218-1-3p	0.0871123	4.58114	0.790348	0.385921	0.58538
miR-17-5p	0.0863703	11.8214	2.69925	0.118045	0.264891
miR-4741	0.0860176	1.0097	0.0845424	0.774614	0.876643
miR-92a-3p	0.0848078	16.6428	3.00907	0.100183	0.237458
miR-6862-5p	0.0841269	-0.332049	0.0309373	0.862378	0.930698
miR-6850-5p	0.083708	-0.319171	0.0478113	0.829418	0.911012
miR-576-3p	0.0830593	4.11144	0.489206	0.493374	0.67969
miR-5683	0.0794919	4.42815	0.495106	0.490814	0.678716
miR-4782-3p	0.078552	-2.21967	0.00612705	0.938487	0.969671
miR-4755-3p	0.0784052	1.14376	0.0745575	0.787974	0.885208
miR-488-3p	0.077645	3.40208	0.408406	0.530966	0.707593
miR-1252-5p	0.0734543	1.20721	0.0766586	0.785086	0.885208
miR-6764-3p	0.0726524	1.33514	0.00587055	0.941321	0.971831
miR-1296-3p	0.0705872	0.500155	0.0394249	0.844873	0.918737
miR-362-5p	0.0671192	4.74272	0.322509	0.577239	0.744199
miR-103a-3p	0.0632478	13.0484	1.42794	0.247871	0.43924
miR-103b	0.0632478	13.0484	1.42794	0.247871	0.43924
miR-10392-5p	0.0613438	-1.19761	0.00940434	0.923835	0.962144
miR-6831-5p	0.0564296	-1.49134	0.00650645	0.936616	0.969271
miR-5699-3p	0.056285	4.47332	0.260631	0.615996	0.76454
miR-6784-3p	0.0554415	-0.438276	0.0142489	0.906328	0.955338
miR-4423-5p	0.0548521	-1.03112	0.00916755	0.924797	0.962379
miR-30a-5p	0.0548434	13.3055	0.975595	0.336602	0.536755
miR-6882-5p	0.0532099	1.52367	0.0414074	0.841075	0.918414
miR-542-3p	0.0525275	6.91117	0.404725	0.532802	0.707873
miR-186-5p	0.051913	14.4932	1.09148	0.310205	0.513689
miR-6505-5p	0.0461093	1.7087	0.0403614	0.843067	0.918414
miR-4671-5p	0.0439002	0.435478	0.0123655	0.912709	0.95666
miR-31-3p	0.0438801	1.04093	0.0329092	0.93377	0.968407
miR-3929	0.0433168	-0.103871	0.0126409	0.911747	0.95666
miR-365b-3p	0.0424705	5.13898	0.17678	0.679217	0.810694
miR-659-5p	0.0418139	3.62349	0.130223	0.722472	0.837222
miR-3942-5p	0.0389748	1.3769	0.0261801	0.873294	0.932561
miR-3620-3p	0.0375707	1.40069	0.0290776	0.884473	0.939124
miR-5587-3p	0.0372038	1.54208	0.0279163	0.8692	0.931404
miR-4787-5p	0.0339644	-1.77891	0.00191846	0.998208	0.998397
miR-4677-3p	0.0325012	5.39659	0.140552	0.712188	0.829721
miR-6505-3p	0.0314785	-0.421471	0.00143948	0.970518	0.989841
miR-338-5p	0.0256172	6.05247	0.104512	0.75027	0.860042
miR-150-5p	0.025601	-0.808788	0.00193836	0.965376	0.988188
miR-548b-3p	0.0249113	5.10284	0.06549	0.800971	0.891789
miR-548a-3p	0.0215928	0.461919	0.00335988	0.954426	0.980709
miR-3157-5p	0.0203641	2.19598	0.0148959	0.904236	0.953903
miR-183-5p	0.019314	12.0765	0.123276	0.729653	0.843908
miR-3615	0.018483	5.83362	0.0399424	0.843872	0.918414
miR-365a-3p	0.0178797	5.14516	0.0344488	0.854866	0.924984
miR-3065-3p	0.0173467	6.06593	0.048769	0.827747	0.910731
miR-6720-3p	0.0173201	1.82966	0.00039521	0.984761	0.997748
miR-200a-3p	0.0155879	-0.916923	0.00080933	0.997466	0.998397
miR-10397-5p	0.0143526	3.436	0.00232144	0.962777	0.988188
miR-424-3p	0.0141943	6.99938	0.0326933	0.858569	0.928221
miR-378h	0.0138695	-0.166974	0.00039397	0.984556	0.997748
miR-5586-3p	0.0112016	-1.46686	0.00029583	0.98647	0.997904
miR-1278	0.0108644	2.87995	0.00385784	0.95117	0.978774
miR-7854-3p	0.00986692	-1.53916	0.00015295	0.990271	0.997904
miR-7703	0.00972958	0.537622	0.00126381	0.972039	0.989872
miR-4761-3p	0.009479	3.12638	0.00536098	0.943512	0.973323
miR-98-5p	0.00856881	9.12826	0.0198375	0.889583	0.943015
miR-4699-5p	0.00804449	-1.2695	0.00020164	0.997466	0.998397
miR-3200-3p	0.00578361	5.53947	0.0043817	0.947965	0.976378
miR-484	0.00063621	8.72833	8.81e-05	0.992615	0.997904
miR-10525-3p	-0.0004713	1.57662	4.16e-06	0.998396	0.998397
miR-146b-3p	-0.0017482	2.1209	0.00010628	0.99189	0.997904
miR-5696	-0.0026836	1.33561	0.00011909	0.991415	0.997904
miR-874-3p	-0.0046768	5.01134	0.0020789	0.964144	0.988188
miR-6765-3p	-0.004895	-1.14118	2.73e-05	0.995906	0.998397
miR-4753-5p	-0.0060171	0.149514	0.00011917	0.991446	0.997904
miR-1275	-0.0064459	-1.20161	0.00014945	0.990383	0.997904
miR-889-3p	-0.0070507	-0.684189	0.00018924	0.989178	0.997904
miR-148b-3p	-0.0083609	11.7442	0.0237444	0.879281	0.936656
let-7g-3p	-0.0084598	1.86088	0.00197093	0.965087	0.988188
miR-6077	-0.0088667	-2.44007	7.21e-05	0.993319	0.997904
miR-584-5p	-0.0099055	0.867286	0.00122785	0.97244	0.989872
miR-15b-3p	-0.0101132	5.74711	0.0132929	0.90951	0.955607
miR-548f-3p	-0.0104487	5.00948	0.0135439	0.908663	0.955487
miR-3177-3p	-0.0118418	3.06283	0.00699213	0.934298	0.968407
let-7a-5p	-0.01193	14.0932	0.00694587	0.936053	0.969271
miR-4782-5p	-0.0132836	-1.71165	0.00024843	0.998397	0.998397
miR-147a	-0.0134148	-2.58551	8.25e-05	0.992855	0.997904
miR-4659a-5p	-0.0145368	-1.11964	0.00057936	0.981066	0.997099
miR-4639-5p	-0.0155675	-2.22641	0.00025781	0.987369	0.997904
miR-96-3p	-0.0166638	-0.262473	0.00184227	0.966245	0.988188
miR-140-3p	-0.0178741	9.6576	0.086343	0.772297	0.876299
miR-545-3p	-0.02061	0.154683	0.00375983	0.951794	0.978774
miR-3186-5p	-0.0207832	-1.84491	0.00047653	0.982828	0.997748
miR-100-5p	-0.0212128	3.97781	0.018835	0.892418	0.943836
miR-548aw	-0.0218764	-2.30101	0.00037791	0.984708	0.997748
miR-4676-3p	-0.0223905	0.516494	0.00521928	0.965939	0.988188
miR-335-5p	-0.0234941	-0.804829	0.00145929	0.969955	0.989841
miR-4661-3p	-0.0254503	2.70893	0.0303346	0.86371	0.930698
miR-2116-3p	-0.0264349	0.975656	0.00711664	0.933717	0.968407
miR-326	-0.0289581	2.66096	0.036492	0.937821	0.969671
miR-10b-3p	-0.0292538	5.11128	0.043076	0.838593	0.916641
miR-6841-5p	-0.0299054	0.633662	0.0118685	0.914474	0.956973
miR-144-5p	-0.0325961	-0.222773	0.00438113	0.947969	0.976378
miR-643	-0.0345991	2.31049	0.0403025	0.84318	0.918414
miR-4797-3p	-0.035474	0.325506	0.0115372	0.915671	0.957459
miR-1296-5p	-0.0357669	4.14926	0.0682459	0.796924	0.890196
miR-548f-5p	-0.0361069	1.8806	0.0360087	0.851657	0.922276
miR-125a-5p	-0.0365376	10.1138	0.304181	0.58817	0.746725
miR-4665-3p	-0.0365516	-1.95896	0.00136956	0.970893	0.989841
miR-941	-0.0373455	8.70136	0.338785	0.567873	0.737056
miR-1468-5p	-0.0378804	7.00148	0.142816	0.710144	0.828079
miR-361-5p	-0.0396535	8.74143	0.360577	0.555799	0.727563
miR-3618	-0.0412382	-2.43297	0.00098351	0.975333	0.992044
miR-548ay-3p	-0.042418	2.11893	0.0522298	0.821848	0.908834
miR-27b-3p	-0.0454854	13.3211	0.443638	0.515232	0.697299
miR-30d-5p	-0.0465487	13.1554	0.64635	0.432089	0.630511
miR-92b-5p	-0.0490237	1.44547	0.0611675	0.827516	0.910731
miR-497-5p	-0.0518649	7.60312	0.557968	0.46489	0.661379
miR-4474-3p	-0.0545616	2.29955	0.0879819	0.770212	0.875441
miR-196b-5p	-0.0551837	13.0105	1.04443	0.320562	0.523318
miR-618	-0.0555336	3.52157	0.195868	0.663439	0.798573
miR-328-3p	-0.057583	2.94795	0.165917	0.688651	0.814655
miR-296-3p	-0.0602742	5.75588	0.465472	0.503911	0.688927
let-7f-5p	-0.0619036	14.2537	0.199611	0.669201	0.804026
miR-4694-3p	-0.0629065	-2.57428	0.00146593	0.969887	0.989841
miR-5706	-0.0629655	1.14021	0.0748927	0.78751	0.885208
miR-491-3p	-0.0642832	1.08288	0.0755393	0.786619	0.885208
miR-505-3p	-0.0645713	6.98204	0.806292	0.381274	0.58239
miR-10527-5p	-0.0655597	1.51698	0.0661815	0.799947	0.891409
miR-181b-5p	-0.0678334	10.1887	1.12328	0.303465	0.507459
miR-4765	-0.0691846	-1.56147	0.00964758	0.92286	0.96211
miR-153-5p	-0.0693472	1.84515	0.12979	0.790167	0.8858
miR-148b-5p	-0.0719251	8.80261	1.42795	0.24787	0.43924
miR-339-3p	-0.0719367	7.685	1.11482	0.305239	0.508803
miR-579-5p	-0.0725068	2.59735	0.213069	0.649996	0.787472
miR-641	-0.0727415	7.89306	1.21446	0.285213	0.485644
miR-181d-5p	-0.0727629	9.35777	1.38139	0.255436	0.450202
miR-383-5p	-0.074001	0.80056	0.0639969	0.803202	0.893511
miR-6878-3p	-0.0747469	-2.00314	0.00762643	0.93139	0.967697
miR-942-5p	-0.0796059	7.61216	1.11085	0.306075	0.509215
miR-4733-5p	-0.0802329	-1.25633	0.0105227	0.91945	0.960641
miR-580-3p	-0.0820135	4.54654	0.65388	0.429467	0.628089
miR-423-5p	-0.083702	12.4331	1.9949	0.175174	0.348385
miR-3184-3p	-0.083702	12.4331	1.9949	0.175174	0.348385
miR-548e-3p	-0.0843889	6.86498	1.29095	0.271027	0.468686
miR-6853-3p	-0.0849946	-1.3823	0.0120808	0.913716	0.956947
miR-548ac	-0.0859758	-2.18897	0.00868178	0.92681	0.963706
miR-449c-3p	-0.0865771	-1.30593	0.0168078	0.898309	0.948417
miR-139-5p	-0.0890658	0.118834	0.0476514	0.829699	0.911012
miR-4671-3p	-0.0895805	2.42792	0.180757	0.675849	0.809541
miR-548k	-0.0902301	9.69133	2.36876	0.141475	0.298975
miR-4652-5p	-0.0902335	3.92227	0.348528	0.562412	0.733044
miR-551a	-0.0915912	0.331953	0.0749323	0.787456	0.885208
miR-627-5p	-0.0919898	4.8673	0.741613	0.400663	0.600433
miR-548s	-0.0930989	3.0762	0.445926	0.512891	0.694851
miR-34a-3p	-0.0938179	-2.08042	0.00959596	0.923066	0.96211
miR-365a-5p	-0.0942543	-0.946895	0.0271279	0.871043	0.931404
miR-548j-5p	-0.0960129	3.39165	0.564717	0.462244	0.660493
miR-147b-3p	-0.0963361	3.5783	0.484381	0.495484	0.681161
miR-4515	-0.096696	-0.594541	0.0410084	0.841832	0.918414
miR-1269b	-0.0973317	2.74099	0.058284	0.816097	0.904773
miR-4767	-0.10104	-0.223324	0.0470314	0.830792	0.911012
miR-1295a	-0.103614	2.42791	0.326858	0.574706	0.741666
miR-1295b-5p	-0.103614	2.42791	0.326858	0.574706	0.741666
miR-423-3p	-0.103781	11.5244	4.06306	0.0592753	0.158634
miR-3184-5p	-0.103808	11.5245	4.06495	0.0592217	0.158634
miR-3936	-0.104403	0.126819	0.0704936	0.793688	0.888223
miR-452-5p	-0.105197	5.07002	1.2202	0.284114	0.484673
miR-182-3p	-0.106546	1.8164	0.313374	0.582634	0.746061
miR-28-5p	-0.107491	8.17889	0.964853	0.344892	0.543571
miR-4762-5p	-0.109099	3.09479	0.492027	0.492147	0.678716
miR-143-3p	-0.109908	3.30075	0.587501	0.453492	0.650609
miR-548ah-3p	-0.109961	-0.877352	0.0470718	0.830721	0.911012
miR-4714-3p	-0.111287	0.0617197	0.0726261	0.790668	0.8858
miR-6812-3p	-0.11164	-0.819394	0.0222982	0.883444	0.938794
miR-4655-5p	-0.111958	-1.60931	0.0138995	0.907478	0.95547
miR-548a-5p	-0.112527	0.133361	0.0953188	0.761126	0.869668
miR-3122	-0.113662	-0.839775	0.0426552	0.838734	0.916641
miR-2115-3p	-0.113716	5.52551	1.58227	0.22478	0.410837
miR-4775	-0.118483	4.19331	1.06399	0.316199	0.519441
miR-3159	-0.118743	0.727493	0.132795	0.719869	0.835688
let-7a-3p	-0.119014	6.97936	2.9242	0.104735	0.246015
miR-589-5p	-0.119142	8.75048	2.47928	0.133063	0.287504
miR-489-3p	-0.119499	3.52468	0.631226	0.437432	0.634059
miR-4714-5p	-0.121677	-1.40408	0.0230235	0.881113	0.937843
miR-18a-3p	-0.125174	5.53298	2.0953	0.165237	0.335613
miR-2277-5p	-0.128648	5.03174	1.90084	0.185165	0.362299
miR-548ao-3p	-0.129063	1.22198	0.35627	0.558145	0.728938
miR-6842-3p	-0.1303	0.278446	0.18034	0.694384	0.817732
miR-5087	-0.134249	-1.10013	0.0497823	0.825998	0.910731
miR-5002-5p	-0.136079	2.60951	0.674895	0.422281	0.621571
miR-6894-5p	-0.138409	-1.11827	0.0385306	0.846618	0.919612
miR-199b-5p	-0.139585	5.8646	2.7761	0.113283	0.258649
miR-124-5p	-0.140753	-1.13685	0.0459211	0.832769	0.912413
miR-6856-3p	-0.141751	-1.52421	0.0284757	0.867909	0.931404
miR-92b-3p	-0.14196	12.169	6.13029	0.0236406	0.0793692
miR-217-5p	-0.143712	-2.30761	0.0168224	0.898266	0.948417
miR-188-3p	-0.14409	2.87411	0.941774	0.3449	0.543571
miR-6515-5p	-0.146175	1.13201	0.252952	0.621206	0.766095
miR-212-5p	-0.147375	4.56583	1.3058	0.268382	0.466005
miR-545-5p	-0.147729	3.06658	0.650939	0.430488	0.628878
miR-4772-5p	-0.148273	0.376449	0.146245	0.706704	0.824804
miR-3928-5p	-0.148751	-0.318682	0.0997969	0.755769	0.864303
miR-4661-5p	-0.152606	4.24137	1.64936	0.215606	0.400543
miR-570-3p	-0.153105	-1.32681	0.0545709	0.817973	0.906084
miR-4497	-0.15397	-1.06248	0.0572761	0.813604	0.902776
miR-1262	-0.155103	5.42454	1.82355	0.19391	0.371329
miR-6840-3p	-0.160311	-0.0337481	0.151647	0.701613	0.821799
miR-455-5p	0.200717	7.572	9.28779	0.00702952	0.0297495
miR-203b-3p	-0.163574	-2.0505	0.0305155	0.863309	0.930698
miR-4421	-0.164021	3.14147	1.07268	0.314287	0.517569
miR-1271-5p	-0.168009	9.8682	0.547758	0.485996	0.676279
miR-181a-2-3p	-0.169619	7.75245	0.695946	0.432922	0.630672
miR-1178-3p	-0.170104	-2.2243	0.0250906	0.875935	0.933854
miR-193b-5p	-0.175074	-0.429192	0.129433	0.723279	0.837413
miR-3150b-5p	-0.177355	1.68972	0.258759	0.618189	0.76454
miR-3150a-3p	-0.177355	1.68972	0.258759	0.618189	0.76454
miR-15a-5p	-0.179575	8.77315	0.367488	0.565836	0.735305
let-7e-5p	-0.180604	10.04	0.0842231	0.781126	0.882484
miR-450a-2-3p	-0.181957	1.23263	0.493028	0.491713	0.678716
miR-4433b-3p	-0.184248	-2.39454	0.0276938	0.869717	0.931404
miR-4433a-5p	-0.184248	-2.39454	0.0276938	0.869717	0.931404
miR-769-3p	-0.184253	2.2767	1.21938	0.284272	0.484673
miR-378a-5p	-0.184615	3.54961	1.45683	0.243322	0.43591
miR-624-5p	-0.184945	4.09879	3.12584	0.0942969	0.226799
miR-16-5p	0.207296	14.8284	17.9904	0.00050767	0.00347132
miR-4804-5p	-0.187709	-1.10855	0.0905424	0.766996	0.87408
miR-548bc	-0.188933	1.83939	0.904839	0.361036	0.559992
miR-5695	-0.189525	-0.37485	0.19284	0.665879	0.800771
miR-4504	-0.189592	-0.062474	0.222813	0.642673	0.781904
miR-449c-5p	-0.19111	6.59826	5.23044	0.0347461	0.106773
miR-3605-5p	-0.191445	4.40992	3.05902	0.0976135	0.232634
miR-101-3p	0.218763	12.1522	15.5891	0.00096942	0.00591615
miR-30c-2-3p	-0.192901	5.43435	3.16595	0.0923695	0.223574
miR-15b-5p	0.226194	9.94328	8.59209	0.0091635	0.0365979
miR-99b-5p	-0.193858	10.9713	1.13424	0.325101	0.528086
miR-3121-3p	-0.194592	2.0845	0.9828	0.334871	0.535225
miR-324-3p	-0.195793	4.22431	0.159178	0.703232	0.822015
miR-6742-3p	-0.19619	1.72096	0.778315	0.389484	0.588894
miR-582-3p	0.226594	7.3818	8.51897	0.00928505	0.0369704
miR-5590-3p	-0.201667	-2.64094	0.0258659	0.87428	0.932851
miR-20a-5p	0.231365	10.593	12.5503	0.00237633	0.012029
miR-581	-0.202105	0.482326	0.304485	0.587985	0.746725
miR-6854-5p	-0.202933	-2.49053	0.0225105	0.882434	0.938484
miR-6758-3p	-0.203129	0.101412	0.247466	0.624989	0.769355
miR-548h-5p	-0.203236	5.89393	5.17016	0.0356814	0.108504
miR-148a-5p	-0.208292	10.0707	1.82535	0.218622	0.403278
miR-940	-0.208421	2.23608	0.169609	0.693335	0.817234
miR-16-1-3p	-0.208922	1.3767	0.895537	0.356725	0.555946
miR-6806-3p	-0.21085	0.133182	0.274934	0.606547	0.759493
miR-3679-5p	-0.211077	-0.655891	0.163111	0.691147	0.816867
miR-548ba	-0.211668	-0.707275	0.161149	0.692907	0.817234
miR-26a-5p	0.233537	14.5952	17.6999	0.00054759	0.00368636
miR-151b	-0.214659	2.9286	0.110334	0.750657	0.860042
miR-4798-5p	-0.218427	-1.38112	0.118842	0.734358	0.847236
miR-1277-5p	-0.220785	3.48393	0.299696	0.602231	0.756877
miR-5690	-0.221314	-0.0876948	0.279214	0.603782	0.757482
miR-1537-3p	-0.223242	-1.17144	0.12096	0.732098	0.845376
miR-371a-5p	-0.224201	-2.26904	0.0371088	0.849437	0.920635
miR-371b-3p	-0.224201	-2.26904	0.0371088	0.849437	0.920635
miR-449b-5p	-0.224612	6.51089	6.92015	0.0171329	0.0624803
miR-4682	-0.226937	-0.673022	0.201437	0.659011	0.795442
miR-22-3p	0.234037	13.7263	28.6252	4.63e-05	0.00044177
miR-3139	-0.230775	2.38142	1.71432	0.207172	0.39081
miR-3143	-0.232246	1.65519	0.990128	0.333124	0.534471
miR-3941	-0.232552	-0.433074	0.247411	0.625028	0.769355
miR-556-5p	-0.232595	2.68773	0.8652	0.369831	0.568903
miR-4785	-0.235048	0.092985	0.293207	0.594925	0.75288
miR-10a-5p	0.248057	17.9538	22.8806	0.00015548	0.00126913
miR-9-5p	0.257541	10.8694	17.2153	0.00062224	0.00408366
miR-6783-5p	-0.238155	0.243837	0.551005	0.467647	0.663134
miR-578	-0.243615	-1.10549	0.10957	0.744522	0.857162
miR-542-5p	-0.245682	4.15524	4.63297	0.0454247	0.131249
miR-3170	-0.247495	-1.50217	0.104116	0.750726	0.860042
miR-636	-0.248704	0.696537	0.586601	0.453832	0.650609
miR-1294	-0.249158	0.892909	0.700045	0.413925	0.612215
miR-509-3p	-0.249252	2.60734	2.19236	0.156282	0.321424
miR-3157-3p	-0.25201	4.18884	4.71337	0.0437883	0.127083
miR-200b-3p	-0.252067	2.3042	2.26126	0.150284	0.313032
miR-193a-5p	-0.252353	-0.591066	0.224049	0.641759	0.781904
miR-4676-5p	-0.253871	-2.17052	0.0298273	0.864843	0.93115
miR-129-5p	-0.254344	5.3652	7.06503	0.0161743	0.0595031
miR-3190-5p	-0.258393	-2.19146	0.0673858	0.798178	0.890196
miR-3191-3p	-0.258393	-2.19146	0.0673858	0.798178	0.890196
miR-6732-3p	-0.259154	-2.21084	0.0382932	0.847085	0.919612
miR-147b-5p	-0.260066	-0.834248	0.239974	0.630243	0.772136
miR-24-1-5p	-0.261124	3.8875	4.4599	0.0491917	0.138984
miR-6852-5p	-0.26129	0.217472	0.497824	0.489642	0.678126
miR-3085-5p	-0.261321	0.0917602	0.410163	0.530093	0.707593
miR-125b-2-3p	-0.264229	6.43596	2.30652	0.166375	0.336877
miR-181c-3p	0.257681	8.91774	12.952	0.00209885	0.0109207
miR-3074-3p	-0.266142	3.94427	4.77334	0.0426118	0.124221
miR-106b-3p	-0.267132	6.79233	1.27467	0.298502	0.501373
miR-126-5p	0.262444	10.6098	18.4853	0.00044693	0.00315104
miR-3064-5p	-0.269344	1.91058	1.61743	0.219912	0.405084
miR-30b-5p	0.263916	10.5808	15.9847	0.00086844	0.00542671
miR-4638-3p	-0.272459	0.426061	0.663658	0.4261	0.623915
miR-4423-3p	-0.273188	0.0264929	0.366124	0.552806	0.725592
miR-302a-5p	-0.273458	-2.10683	0.0878889	0.77033	0.875441
miR-937-3p	-0.276061	-0.174617	0.538907	0.472502	0.666401
miR-625-5p	-0.277122	7.46711	1.16981	0.318749	0.521424
miR-4747-3p	-0.280354	-1.35172	0.172944	0.682508	0.81328
miR-6866-5p	-0.2878	3.09651	3.28582	0.0868813	0.212884
miR-933	-0.29024	0.457392	0.871875	0.363003	0.562375
miR-3200-5p	-0.292285	2.8413	3.39018	0.0824133	0.205013
miR-92a-1-5p	-0.292557	6.74209	5.35313	0.0389411	0.115357
miR-224-5p	0.265278	6.54723	11.9162	0.00290201	0.014302
miR-208b-3p	-0.293732	-1.60481	0.168235	0.686608	0.814655
miR-660-3p	-0.295698	1.31182	1.19574	0.288838	0.487913
miR-508-3p	-0.296858	0.145613	0.560373	0.463944	0.660753
miR-5189-5p	-0.297068	-0.989431	0.220629	0.644297	0.782746
let-7b-3p	-0.297115	3.56701	0.32077	0.590892	0.749229
miR-3085-3p	-0.2976	1.55189	1.43878	0.246151	0.438571
miR-1253	-0.303385	0.413073	0.905093	0.354234	0.553385
miR-4687-3p	-0.303628	-0.427472	0.309749	0.584804	0.746583
miR-3163	-0.303682	2.17053	1.93588	0.181362	0.357639
miR-597-3p	-0.305644	1.39641	1.89224	0.186113	0.362782
miR-3684	-0.308522	3.40725	4.24322	0.0544274	0.149332
miR-6819-3p	-0.310319	-1.17405	0.306732	0.586623	0.746725
miR-4774-5p	-0.312374	-0.541579	0.457085	0.50773	0.691445
miR-6895-3p	-0.316298	-0.786527	0.244574	0.627005	0.769926
miR-103a-2-5p	-0.317575	1.18599	1.32073	0.265757	0.463444
miR-103a-1-5p	-0.317729	-1.43646	0.154503	0.698963	0.820167
miR-132-5p	0.27374	5.08162	9.10071	0.00751531	0.0313892
miR-23a-3p	0.276486	6.8155	13.2822	0.00189777	0.0101163
let-7g-5p	0.281115	10.9052	28.6386	4.62e-05	0.00044177
miR-3138	-0.331696	0.310605	0.998763	0.331081	0.532501
miR-7155-3p	-0.332836	0.791133	1.11388	0.305438	0.508803
miR-3144-5p	-0.33331	2.55551	3.0802	0.0965474	0.231359
miR-939-3p	-0.33381	0.707881	1.49905	0.236867	0.427277
miR-550b-2-5p	0.281491	4.99497	7.7794	0.0122525	0.046517
miR-6728-5p	-0.336591	-0.620314	0.311124	0.583979	0.746259
miR-4501	-0.338357	0.437268	1.27688	0.273565	0.47134
miR-654-3p	-0.338441	1.17058	1.71906	0.206573	0.390427
miR-9986	-0.339304	-0.80737	0.388719	0.540927	0.715755
miR-186-3p	-0.341172	3.0162	4.67902	0.0444789	0.128801
miR-548ag	-0.341935	3.31454	4.91515	0.0399714	0.118106
miR-126-3p	0.304082	7.72323	16.4488	0.00076467	0.00487151
miR-3065-5p	0.306608	7.05613	16.1371	0.00083272	0.00525375
miR-5001-3p	-0.347507	3.02333	5.61572	0.029389	0.0942974
miR-1910-5p	-0.348287	2.76264	5.18186	0.0354977	0.108318
miR-214-5p	-0.348641	0.441267	1.28939	0.271307	0.468686
miR-3120-3p	-0.348641	0.441267	1.28939	0.271307	0.468686
miR-338-3p	0.306608	7.05613	16.1371	0.00083272	0.00525375
miR-4742-3p	-0.351494	1.80907	2.55647	0.127545	0.279018
miR-141-3p	-0.351801	3.2517	0.695444	0.433647	0.630672
miR-3661	0.30779	4.30894	8.23916	0.0103003	0.0401557
miR-3173-5p	-0.353117	1.66108	2.50743	0.131018	0.284235
miR-503-3p	-0.354131	1.25441	2.7566	0.114469	0.260026
miR-3918	-0.354773	-1.14868	0.315269	0.581507	0.746061
miR-4735-5p	-0.356942	0.279204	1.00388	0.329878	0.531221
miR-23b-3p	0.309802	7.49943	17.5115	0.00057536	0.00383376
miR-107	0.310543	9.6639	25.8496	8.14e-05	0.00072853
miR-3126-5p	-0.358079	3.19865	6.28327	0.0221869	0.0750675
miR-373-3p	-0.358292	-0.926487	0.265729	0.612601	0.763705
miR-610	-0.359005	-0.145113	0.719636	0.407592	0.60499
miR-6818-5p	-0.360287	1.77657	2.86145	0.10826	0.252027
miR-130b-3p	0.314011	11.6899	39.1223	7.26e-06	9.67e-05
miR-152-5p	-0.363267	3.22775	1.04572	0.34028	0.540253
miR-93-5p	0.318562	12.5134	40.4953	5.85e-06	7.96e-05
miR-29b-1-5p	-0.366127	-0.563289	0.547065	0.469219	0.664641
miR-106a-5p	-0.366585	3.97416	0.639975	0.452953	0.650609
miR-29b-2-5p	-0.368925	0.646494	1.63477	0.217559	0.402454
miR-218-5p	0.318568	10.7388	28.9213	4.37e-05	0.00042302
miR-762	-0.370584	-1.99788	0.108623	0.745586	0.857162
miR-891a-5p	-0.371581	2.1419	4.60064	0.0461024	0.132913
miR-7976	-0.376988	3.91129	7.51999	0.0135368	0.0508018
miR-887-3p	-0.377888	1.83368	4.04495	0.0597898	0.159684
miR-2467-5p	0.337661	6.66089	18.4384	0.00045233	0.00315104
miR-1307-3p	-0.381055	7.88893	5.96796	0.0402705	0.118721
miR-1298-3p	-0.382124	-1.60171	0.283231	0.60121	0.756877
miR-592	-0.382371	1.59072	3.20638	0.090474	0.220858
miR-501-3p	-0.384977	9.47028	9.31139	0.0143751	0.053487
miR-19a-3p	0.338627	10.91	35.3586	1.35e-05	0.00015743
miR-4454	-0.38669	-0.526158	0.689682	0.417336	0.616563
miR-26b-5p	0.338693	11.2883	37.2214	9.88e-06	0.00012646
miR-4521	0.339914	5.37229	8.28541	0.0101357	0.0396325
miR-548t-5p	-0.391129	-1.53345	0.156618	0.69702	0.81936
miR-501-5p	0.349287	4.0811	7.60983	0.0130755	0.0492122
miR-1285-3p	-0.395488	3.35839	6.73416	0.0184593	0.065689
miR-660-5p	0.353503	9.12796	35.4612	1.33e-05	0.00015609
miR-450b-5p	0.364411	9.94211	39.3914	6.96e-06	9.36e-05
miR-105-5p	-0.398556	0.440169	1.735	0.204575	0.38721
miR-8072	-0.408479	-0.997901	0.405466	0.532431	0.707873
miR-10396b-5p	-0.409898	0.242868	1.37108	0.257152	0.451804
miR-548n	-0.410351	3.10337	5.19796	0.0352466	0.107846
miR-16-2-3p	0.365506	8.08779	29.4873	3.92e-05	0.00038469
miR-5586-5p	-0.412761	1.07597	2.70149	0.117902	0.264891
miR-5584-5p	-0.4142	-0.0734281	0.274951	0.612835	0.763705
miR-149-5p	0.367805	5.77564	16.5275	0.00074848	0.00481257
miR-219a-1-3p	-0.415603	1.58027	3.3554	0.0838716	0.206899
miR-29b-3p	0.369447	5.12821	13.675	0.00168614	0.00923537
miR-550a-5p	0.371928	6.9523	25.5507	8.67e-05	0.00076686
miR-550b-3p	0.372033	6.95273	25.5417	8.69e-05	0.00076686
miR-450a-5p	0.379144	8.02505	21.7805	0.00020012	0.00154705
miR-4742-5p	-0.421274	1.66722	4.40981	0.0503485	0.140803
miR-3659	-0.423994	1.19386	2.7406	0.115453	0.260418
miR-23c	-0.425596	-1.90106	0.267369	0.611504	0.763705
miR-195-5p	0.384228	6.93769	24.9884	9.78e-05	0.0008381
miR-5190	-0.426152	-1.93632	0.133909	0.718751	0.835132
miR-3180-3p	-0.429235	-0.627642	0.800885	0.38284	0.583418
miR-4511	-0.430601	2.31577	5.95965	0.0253916	0.0839529
miR-216a-3p	-0.438456	-1.81701	0.244211	0.627259	0.769926
miR-33a-5p	0.401869	5.39535	16.5115	0.00075173	0.00481257
miR-15a-3p	-0.445219	-0.418345	0.947009	0.343597	0.543571
miR-330-5p	0.410339	8.37754	34.7093	1.51e-05	0.00017446
miR-216b-5p	-0.447095	-0.52014	0.794582	0.384678	0.584175
miR-3940-3p	-0.449028	0.795429	2.34259	0.143561	0.301917
miR-767-5p	-0.449863	1.85425	4.19251	0.0557439	0.15167
miR-21-3p	0.414662	8.07879	31.8399	2.52e-05	0.00026922
miR-3912-3p	0.416609	3.72641	11.3243	0.00351292	0.0169294
miR-6791-3p	-0.452388	-1.68146	0.160082	0.69517	0.817921
miR-5092	-0.462376	-0.509587	0.776829	0.389927	0.588894
miR-1287-3p	-0.463387	-2.07161	0.154802	0.698688	0.820167
miR-29a-3p	0.417014	8.74366	42.2933	4.44e-06	6.31e-05
miR-4422	-0.464502	-1.66331	0.280868	0.60272	0.756877
miR-181b-3p	-0.46556	1.35609	3.90095	0.0640696	0.168148
miR-5003-3p	-0.468092	-0.960516	0.541837	0.471318	0.665509
miR-3158-3p	-0.470125	7.3541	8.52688	0.0188126	0.0662244
miR-3158-5p	-0.470125	7.3541	8.52688	0.0188126	0.0662244
miR-374a-5p	0.421866	8.3322	33.4686	1.88e-05	0.00020763
miR-590-3p	0.424729	7.43733	32.4355	2.26e-05	0.00024778
miR-3186-3p	-0.475837	1.09995	4.37428	0.051188	0.141935
miR-3922-3p	-0.477412	2.51436	5.91009	0.0259275	0.085293
miR-3691-3p	-0.478996	1.91314	5.59799	0.0296138	0.0945613
miR-455-3p	0.429978	3.89366	12.3943	0.00249498	0.0124368
miR-34c-5p	-0.481201	3.35924	5.80943	0.0304023	0.0968423
miR-320d	-0.481922	0.761822	1.55453	0.229006	0.415392
miR-4717-3p	-0.487774	1.22819	2.87234	0.107638	0.251027
miR-3685	-0.489605	1.56426	5.23995	0.0346011	0.106773
miR-4778-5p	-0.490918	-1.942	0.287289	0.598636	0.756111
miR-125b-5p	0.438178	4.97845	10.047	0.00627603	0.0271407
miR-6509-5p	-0.496465	2.48411	3.7499	0.0738811	0.187357
miR-19b-3p	0.441028	11.266	58.1665	5.37e-07	1.06e-05
miR-3616-5p	-0.500172	0.546705	2.0791	0.166792	0.337125
miR-708-5p	0.448338	6.53695	24.9684	9.82e-05	0.0008381
miR-190a-5p	0.456402	3.76047	14.5747	0.00129401	0.00744481
miR-1179	-0.507903	-0.714636	0.891916	0.357676	0.556101
miR-5009-5p	-0.511197	1.03386	3.45966	0.0795881	0.199123
miR-3620-5p	-0.514449	1.52493	5.12243	0.0364426	0.10987
miR-6869-5p	-0.51883	-1.16474	0.941222	0.345038	0.543571
miR-5680	-0.523915	-0.1689	2.15797	0.159385	0.325755
miR-4652-3p	-0.525115	-0.912545	0.462412	0.505497	0.689122
miR-1915-5p	-0.526702	-1.01204	1.02878	0.324114	0.52714
miR-4743-3p	-0.52681	-2.11107	0.283983	0.600731	0.756877
miR-6770-3p	-0.527479	1.70668	6.45075	0.0207106	0.0717453
miR-4781-3p	-0.528346	1.79932	5.69901	0.0283588	0.0922273
miR-29c-3p	0.460029	7.55933	43.057	3.96e-06	6e-05
miR-5699-5p	0.478694	4.76227	15	0.00114506	0.00670603
miR-6837-3p	-0.537452	1.23652	4.58256	0.0464865	0.133432
miR-5000-5p	-0.541135	-0.25545	1.50318	0.236249	0.426751
miR-6800-5p	-0.541461	-2.39913	0.205849	0.655555	0.792527
miR-4755-5p	-0.544986	-0.882597	0.668986	0.424282	0.622598
miR-3145-5p	-0.548469	-0.737301	0.944822	0.344141	0.543571
miR-4803	-0.55023	-0.963082	0.862526	0.365529	0.564933
miR-5001-5p	-0.550539	-0.485536	1.01026	0.328388	0.530129
miR-7112-3p	-0.550807	-1.03448	0.779669	0.38908	0.588894
miR-5189-3p	-0.554474	-0.783078	0.673861	0.42263	0.621571
miR-1237-3p	-0.557356	-1.40582	0.758384	0.395495	0.595027
miR-1288-5p	-0.558162	-0.883315	0.893258	0.357323	0.556101
miR-629-5p	0.487076	6.11524	16.981	0.00091289	0.00565041
miR-101-2-5p	-0.560194	1.08775	3.54325	0.0763381	0.192095
miR-3135a	-0.561637	-0.91905	0.811334	0.379822	0.580851
miR-219a-5p	0.4877	2.79473	9.63895	0.00621009	0.0269448
miR-6780a-3p	-0.563418	-1.96041	0.20968	0.65269	0.790003
miR-3194-5p	-0.567282	-0.734711	1.18067	0.291799	0.491728
miR-1226-5p	-0.56941	-0.968873	1.14461	0.299058	0.501373
miR-6884-5p	-0.570014	0.0893541	1.62822	0.218444	0.403278
miR-582-5p	0.497443	5.74992	21.1247	0.00023345	0.00177258
miR-4786-3p	-0.571245	-0.643156	1.20008	0.287992	0.487913
miR-3175	-0.571613	1.11859	4.51379	0.0479815	0.13712
miR-151a-5p	-0.575706	6.16966	5.22677	0.0585473	0.157655
miR-7109-5p	-0.576284	-1.56814	0.372352	0.549482	0.725592
let-7c-5p	0.499576	8.53541	53.3806	9.64e-07	1.75e-05
miR-4745-5p	-0.578948	0.962539	3.66043	0.0720394	0.184477
miR-1914-5p	-0.57911	1.47026	4.40444	0.0504744	0.140854
miR-221-3p	0.503517	13.1263	113.543	3.99e-09	1.93e-07
miR-6764-5p	-0.580524	-1.78274	0.464616	0.504298	0.688927
miR-212-3p	0.521858	5.42635	26.9819	6.44e-05	0.00058878
miR-4660	-0.584027	0.44923	1.40484	0.257543	0.451804
miR-500a-5p	0.532606	2.68674	13.6672	0.00169009	0.00923537
miR-1258	-0.586355	-0.643315	1.07097	0.314663	0.517569
miR-6781-5p	-0.58655	-2.34788	0.214194	0.64914	0.787165
miR-152-3p	0.541058	5.8388	37.9877	8.71e-06	0.00011378
miR-4440	-0.601335	-2.58997	0.135419	0.717243	0.834122
miR-10396a-5p	-0.607874	-0.0127243	1.82721	0.193484	0.371057
miR-3925-5p	-0.609426	-0.798407	0.899734	0.355628	0.554898
miR-1976	-0.611136	-0.717398	0.440376	0.522003	0.701902
miR-4522	-0.611282	-0.0379161	2.40087	0.138966	0.294626
miR-148a-3p	0.542619	15.4759	58.4626	4.13e-06	6.03e-05
miR-4424	0.548525	1.99481	9.97179	0.00553141	0.0246554
miR-6508-5p	-0.623159	-1.44016	0.7435	0.400076	0.600433
miR-146b-5p	0.552557	8.71507	52.076	1.14e-06	1.96e-05
miR-2467-3p	-0.627629	-1.57109	0.516157	0.481865	0.673064
miR-3613-3p	-0.629648	0.227889	2.41261	0.138063	0.293664
miR-21-5p	0.557328	12.2295	66.5811	2.37e-07	5.85e-06
miR-598-3p	0.561007	7.01512	62.1252	3.4e-07	7.16e-06
miR-590-5p	0.569703	1.85825	7.75594	0.0123629	0.0466645
miR-3187-3p	-0.643701	0.765331	4.13297	0.0573371	0.155357
miR-4672	-0.644227	0.408464	3.75986	0.0686122	0.177793
miR-511-5p	-0.646723	-0.574536	1.8586	0.189881	0.366299
miR-2276-3p	-0.649127	-1.56902	0.719455	0.40765	0.60499
miR-378c	0.605074	2.49403	9.43208	0.00667894	0.0285056
miR-196b-3p	0.607772	3.44207	20.9977	0.0002406	0.00180588
miR-4512	-0.658563	-0.49584	1.71272	0.207375	0.39081
miR-6793-5p	-0.663416	-2.07898	0.282331	0.601784	0.756877
miR-4446-3p	-0.664735	-0.715703	1.05911	0.317279	0.519908
miR-3682-3p	-0.666763	-1.79861	0.390057	0.540239	0.715755
miR-6780a-5p	-0.681135	-0.528666	2.03156	0.171463	0.345535
miR-670-3p	-0.683558	-0.138485	3.21442	0.0901025	0.220363
miR-6508-3p	-0.687927	-2.22038	0.357098	0.557693	0.728938
miR-3144-3p	0.622422	1.2268	7.78181	0.0122413	0.046517
miR-627-3p	0.623051	2.23795	12.5765	0.00235702	0.0119777
miR-4435	-0.693902	-0.123432	2.22865	0.153087	0.316848
miR-550a-3p	0.627124	5.29079	42.7432	4.15e-06	6.03e-05
miR-4498	-0.699758	-1.8763	0.494267	0.491177	0.678716
miR-570-5p	-0.704883	-2.22522	0.360246	0.555979	0.727563
miR-449a	0.630623	4.57225	30.5605	3.19e-05	0.00031828
miR-424-5p	0.653312	8.38229	92.5909	1.88e-08	7.23e-07
miR-27a-3p	-0.708146	8.92821	1.4821	0.267787	0.465686
miR-4796-3p	-0.712584	-2.0771	0.58368	0.45494	0.651482
miR-339-5p	0.677616	4.36272	36.7388	1.07e-05	0.00013434
miR-1299	-0.723227	-1.8001	0.70853	0.411164	0.608821
miR-6767-5p	-0.725335	-1.33524	0.769157	0.392229	0.591514
miR-3913-5p	0.67842	2.118	12.8874	0.00214091	0.011008
miR-6775-3p	-0.744425	-0.645317	1.48591	0.238852	0.430264
miR-6818-3p	-0.746272	-0.408241	2.98186	0.101617	0.240419
miR-4768-5p	-0.752167	-0.157623	1.99407	0.17526	0.348385
miR-3913-3p	0.67842	2.118	12.8874	0.00214091	0.011008
miR-6762-3p	-0.76566	-1.76673	0.764568	0.393615	0.59292
miR-3136-5p	0.698916	1.95179	13.9856	0.00153744	0.00865474
miR-598-5p	-0.772352	-1.8152	0.68774	0.417981	0.616817
miR-1537-5p	-0.776412	-1.60951	0.593047	0.451402	0.649653
miR-4783-3p	-0.787899	0.214088	4.80079	0.0420855	0.123225
miR-320c	-0.790219	-0.626661	1.4829	0.23931	0.430495
miR-6866-3p	-0.792448	-0.0011471	3.94459	0.0627362	0.165189
miR-374b-5p	0.707912	8.19586	103.327	8.21e-09	3.46e-07
miR-374c-3p	0.707912	8.19586	103.327	8.21e-09	3.46e-07
miR-24-3p	0.724529	6.32757	65.9203	2.24e-07	5.63e-06
miR-33b-5p	0.735208	2.3915	17.8822	0.00052215	0.00353333
miR-574-3p	0.739134	2.88648	20.6132	0.00026377	0.00195727
miR-6815-3p	-0.812321	-1.81175	1.00585	0.329417	0.531134
miR-142-5p	0.743185	2.78127	20.1552	0.00029467	0.00217422
miR-5685	-0.817181	-1.29323	1.14506	0.298965	0.501373
miR-10399-3p	0.754133	4.16841	31.4348	2.71e-05	0.00027667
miR-185-5p	0.769686	1.51512	8.80199	0.00837138	0.0341657
miR-548al	0.769993	1.43156	8.91091	0.00804711	0.0331531
miR-1908-5p	0.779269	0.666624	8.14175	0.0106827	0.0415226
miR-3922-5p	-0.826078	-0.951273	1.60772	0.221243	0.406962
miR-33a-3p	0.802224	2.65131	26.7103	6.81e-05	0.00061771
miR-1255b-5p	-0.836848	-2.3968	0.315438	0.581407	0.746061
miR-454-3p	0.81794	9.33012	137.64	8.87e-10	5.52e-08
miR-6824-3p	-0.84403	-0.382458	2.24745	0.151491	0.315042
miR-429	-0.846206	-0.394139	3.02818	0.0991909	0.235533
miR-548d-3p	-0.850267	0.0341095	3.98727	0.0614631	0.162491
miR-6805-3p	-0.852744	-1.08652	1.81419	0.195003	0.37233
miR-3125	-0.853555	-1.2619	0.982492	0.334945	0.535225
miR-6785-5p	-0.855147	-2.53949	0.318628	0.579519	0.745667
miR-6843-3p	-0.855429	-2.39236	0.369563	0.550965	0.725592
miR-6875-5p	-0.860075	-1.57009	0.740846	0.400902	0.600433
miR-203b-5p	0.825783	3.762	31.6869	2.59e-05	0.00026954
miR-203a-3p	0.828806	3.7612	31.7551	2.56e-05	0.00026922
miR-539-3p	-0.870739	-2.4389	0.312339	0.583253	0.746061
miR-6739-5p	-0.875313	-2.53341	0.346107	0.563759	0.734067
miR-1291	0.836543	2.12331	9.8258	0.0073767	0.0309774
miR-3130-3p	0.846468	3.28637	15.6493	0.00175318	0.00946598
miR-5009-3p	-0.883564	-2.26093	0.463088	0.504991	0.689122
miR-134-5p	-0.890748	-2.43659	0.419837	0.525337	0.705128
miR-3130-5p	0.846468	3.28637	15.6493	0.00175318	0.00946598
miR-99a-3p	0.882195	2.66598	18.7891	0.00042945	0.00304815
miR-194-3p	0.88801	0.558402	10.9556	0.00396585	0.0187659
miR-125b-1-3p	-0.903257	-1.68784	1.02009	0.32611	0.528411
miR-378i	-0.904773	-0.60124	2.5728	0.126413	0.277939
miR-32-5p	0.930265	5.01503	78.4817	6.4e-08	1.9e-06
miR-6858-5p	-0.913009	-1.68843	1.13956	0.300092	0.502462
miR-4667-5p	-0.914762	-0.623835	3.58417	0.0748037	0.188963
miR-4766-5p	-0.92045	-0.428348	3.14774	0.0932388	0.225083
miR-1247-5p	0.952909	1.03554	17.0247	0.00065466	0.0042749
miR-335-3p	-0.926188	-1.63603	1.68505	0.210919	0.394077
miR-6889-5p	-0.931609	-2.05307	1.01411	0.327492	0.529858
miR-4654	-0.931731	-0.961007	2.40741	0.138462	0.294034
miR-1306-3p	-0.93366	3.32092	7.0899	0.0313756	0.0992169
miR-4738-3p	-0.940347	0.368026	4.83511	0.0414378	0.121887
miR-4762-3p	-0.945107	-1.02767	1.81849	0.1945	0.371913
let-7i-3p	0.953361	0.722604	9.51946	0.00647622	0.0278222
miR-181a-5p	0.966632	10.6366	274.948	3.18e-12	5.68e-10
miR-4748	-0.950546	-0.553269	1.89235	0.18863	0.366299
miR-4688	-0.958625	-1.35891	1.05374	0.319003	0.521424
miR-3680-5p	-0.966096	-0.71881	2.52782	0.12956	0.28154
miR-6889-3p	-0.966877	0.367594	6.74754	0.01836	0.0656681
miR-130a-3p	0.982266	0.691681	9.24295	0.00714265	0.0300913
miR-6836-5p	-0.969057	-0.622398	2.9652	0.102506	0.242085
miR-6737-3p	-0.97043	-0.0641482	2.96134	0.103026	0.242874
miR-216b-3p	-0.975044	-2.30796	0.520281	0.480144	0.672099
miR-210-3p	0.990738	7.17467	75.8371	6.27e-07	1.22e-05
miR-27a-5p	0.993207	3.54899	26.6632	0.00015989	0.00129703
miR-1306-5p	1.00186	2.08743	21.0034	0.00024027	0.00180588
miR-139-3p	-0.98382	-2.07557	0.776449	0.390041	0.588894
miR-1295b-3p	-0.989926	-1.05641	2.63724	0.122063	0.270651
miR-6817-3p	-0.996153	-0.17017	2.6253	0.126652	0.277996
miR-3145-3p	-0.998433	-0.840186	2.01306	0.173631	0.347262
miR-4254	-1.00253	-1.40496	1.91316	0.183816	0.360457
miR-95-3p	1.01994	3.7747	42.3742	4.39e-06	6.3e-05
miR-181b-2-3p	1.03151	0.866646	11.19	0.00367077	0.0175605
miR-153-3p	1.03999	5.38572	148.307	4.91e-10	3.38e-08
miR-6514-3p	-1.0123	-1.05684	2.61247	0.123713	0.273383
miR-7106-3p	-1.02032	-1.99471	0.562103	0.463435	0.660749
miR-4665-5p	-1.02652	-0.767056	4.17923	0.0560948	0.152307
miR-6878-5p	-1.02684	-1.88274	1.36764	0.257729	0.451804
miR-1909-3p	-1.0342	-2.08236	1.04131	0.321266	0.523534
miR-181c-5p	1.0432	9.56052	294.517	1.79e-12	3.9e-10
miR-4799-5p	-1.05576	-2.44343	0.502432	0.487667	0.676279
miR-766-3p	1.09486	4.68261	44.9821	1.56e-05	0.0001787
miR-629-3p	1.11686	3.899	18.6896	0.00212244	0.0109996
miR-193b-3p	1.15738	5.19271	127.673	1.6e-09	8.37e-08
miR-551b-3p	1.17661	4.2798	71.7096	1.23e-07	3.57e-06
miR-301a-3p	1.21621	11.6167	516.699	1.53e-14	4.98e-12
miR-1228-3p	-1.07076	-0.127539	6.48693	0.0204065	0.0708801
miR-548ai	-1.07138	-2.14841	0.511516	0.483813	0.675064
miR-4684-3p	-1.07439	-2.30501	0.470303	0.501734	0.686861
miR-6740-5p	1.23774	0.165499	9.84213	0.00578535	0.0254399
miR-6859-5p	-1.08353	-0.720781	4.11	0.0579657	0.156412
miR-3074-5p	1.25855	5.75681	133.958	1.1e-09	6.52e-08
miR-6831-3p	-1.09054	-2.39501	0.641992	0.433618	0.630672
miR-4637	-1.0951	-2.39296	0.55416	0.466394	0.662077
miR-26a-2-3p	1.31267	3.59914	95.3475	1.51e-08	5.97e-07
miR-409-3p	-1.0978	-0.671626	3.37832	0.0829073	0.20585
miR-4769-5p	-1.10791	-1.78953	1.19555	0.288875	0.487913
miR-124-3p	1.34273	2.13448	52.8975	1.03e-06	1.83e-05
miR-652-5p	1.36048	2.66734	68.7069	1.67e-07	4.36e-06
miR-3919	-1.11904	-1.97732	1.16025	0.295879	0.497962
miR-10395-3p	1.36363	1.43323	22.8085	0.00016559	0.00132799
miR-215-5p	1.37156	6.60725	39.168	0.0004536	0.00315104
miR-4653-3p	-1.13109	-2.09752	0.529104	0.476498	0.670589
miR-502-5p	1.37853	3.8788	132.918	1.17e-09	6.63e-08
miR-6848-3p	-1.15323	-2.23862	0.996644	0.33158	0.532649
miR-3187-5p	-1.16005	-1.75267	1.40863	0.250973	0.443532
miR-301b-3p	1.46036	10.4039	594.407	4.58e-15	2.99e-12
miR-1229-3p	1.47401	-0.212896	14.9273	0.00116911	0.00678604
miR-483-3p	1.47866	-0.39604	11.0603	0.00383088	0.0182596
miR-6813-5p	-1.2035	-1.77687	1.43448	0.246832	0.439186
miR-7108-3p	-1.22243	-1.58863	2.19978	0.155622	0.320692
miR-324-5p	1.48567	5.76191	228.063	1.5e-11	2.18e-09
miR-3943	-1.22713	-1.72702	1.43886	0.246139	0.438571
miR-6768-3p	-1.22986	-2.44766	0.669034	0.424266	0.622598
miR-7-2-3p	-1.23001	-2.26763	0.592325	0.451673	0.649653
miR-3529-5p	-1.23001	-2.26763	0.592325	0.451673	0.649653
miR-609	-1.23605	-1.48593	1.80242	0.19639	0.374432
miR-6838-5p	-1.23641	-1.0009	4.22245	0.0549622	0.150484
miR-4787-3p	1.51514	1.53066	46.8142	2.31e-06	3.63e-05
miR-664b-3p	1.53997	-0.504036	10.5443	0.00455026	0.0210732
miR-410-3p	-1.24847	-2.3972	0.803899	0.381966	0.582766
miR-3677-5p	-1.25165	-0.852314	5.1297	0.0363255	0.109817
miR-3652	1.60878	-0.48321	9.28411	0.00703873	0.0297495
miR-10399-5p	1.61906	3.78871	20.419	0.00306994	0.0149602
miR-378d	-1.27104	4.16623	2.49078	0.164048	0.333718
miR-6832-5p	-1.27148	-2.04411	1.5659	0.227093	0.41307
miR-200c-3p	-1.27839	0.217265	2.13028	0.185927	0.362782
miR-6815-5p	-1.30443	-2.29993	0.794738	0.384633	0.584175
miR-4642	-1.32134	-0.708262	5.61019	0.0294589	0.0942974
miR-3907	-1.32392	-1.94538	1.85457	0.19034	0.366642
miR-11399	-1.32571	-1.8339	1.86385	0.189287	0.366299
miR-6776-3p	-1.34334	-1.80462	2.26732	0.14977	0.312507
miR-548i	-1.36001	0.430285	1.02983	0.347823	0.545982
miR-4783-5p	-1.36594	-2.0247	1.5323	0.231941	0.420131
miR-6804-5p	-1.37057	-1.83505	1.58276	0.224711	0.410837
miR-6500-5p	-1.37124	-1.97574	1.45219	0.244045	0.436607
miR-4712-3p	1.7653	-1.49577	9.00588	0.0077759	0.0323418
miR-3181	-1.38837	-0.536984	5.24733	0.034489	0.106773
miR-105-3p	-1.39283	-1.01437	2.67589	0.11954	0.267648
miR-5588-3p	-1.40083	-1.3751	4.02384	0.0603959	0.160625
miR-6751-5p	-1.40455	-2.35457	1.05957	0.317178	0.519908
miR-12117	-1.40546	-1.76156	1.84476	0.19146	0.368257
miR-10401-5p	1.93222	-1.10959	9.49764	0.00652618	0.0279449
miR-3149	-1.40899	-1.8172	2.0858	0.166147	0.336877
miR-6855-3p	-1.40925	-1.49779	2.60536	0.124192	0.273977
miR-7705	1.93463	3.97686	224.999	1.68e-11	2.19e-09
miR-5191	-1.41544	-1.18052	3.63831	0.0728289	0.185408
miR-664a-3p	1.96677	1.82205	62.3892	3.3e-07	7.16e-06
miR-7152-3p	1.97835	-1.44953	8.07734	0.0109443	0.0421631
miR-129-2-3p	1.99925	2.02447	86.3092	3.18e-08	1.06e-06
miR-7155-5p	-1.42413	-0.983865	3.64272	0.0726707	0.185367
miR-4723-5p	-1.42489	-2.13563	1.28066	0.272879	0.47078
miR-10396a-3p	-1.46809	-1.61305	2.81984	0.110675	0.255148
miR-3129-3p	-1.48249	-1.79268	1.79286	0.197526	0.376048
miR-6761-5p	-1.48828	-0.965407	5.1674	0.0357249	0.108504
miR-1249-3p	2.05443	-0.225604	17.5142	0.00057495	0.00383376
miR-4749-5p	-1.51319	-1.76004	2.67049	0.119888	0.267648
miR-4802-3p	-1.54237	-0.861019	5.51336	0.030714	0.0975973
miR-4724-5p	2.07084	-1.36495	10.5267	0.00457732	0.0211236
miR-3908	-1.54348	-1.1661	5.91029	0.0259252	0.085293
miR-1234-3p	2.14027	-1.77683	8.49581	0.00936466	0.037174
miR-6511b-5p	-1.54482	-1.92254	2.46199	0.134339	0.287504
miR-10395-5p	2.17388	3.5932	177.385	1.17e-10	1.09e-08
miR-4651	2.2179	-1.19087	15.9625	0.00087377	0.00543403
miR-6738-3p	-1.57051	-0.314394	6.91401	0.0171749	0.0624803
miR-12114	-1.57241	-1.49182	2.8032	0.111658	0.255834
miR-4479	-1.58044	-1.09431	3.74753	0.0690267	0.178228
miR-7114-5p	-1.61172	-1.72587	3.05515	0.0978099	0.232677
miR-6125	-1.62158	-0.865032	3.78687	0.0677143	0.176165
miR-1227-3p	2.25489	-0.0873649	30.5031	3.23e-05	0.00031931
miR-4791	2.2573	-1.79568	7.95506	0.0114611	0.0437668
miR-4449	2.33039	0.567238	43.3075	3.82e-06	5.87e-05
miR-935	2.50981	3.85337	344.592	4.79e-13	1.25e-10
miR-5000-3p	-1.66712	1.87482	3.45041	0.1108	0.255148
miR-4526	-1.6901	-1.93457	1.89951	0.185311	0.362299
miR-6807-5p	2.55824	-1.67593	15.4049	0.00102088	0.00620123
miR-6772-3p	-1.70141	-2.27417	1.70275	0.208644	0.392635
miR-135b-3p	-1.71315	-1.00184	5.50188	0.0308668	0.0978446
miR-197-3p	2.75903	4.32002	132.579	1.2e-06	2.04e-05
miR-639	-1.73823	-1.86308	1.87236	0.188329	0.366299
miR-4482-3p	-1.74402	-1.43439	2.46437	0.134162	0.287504
miR-141-5p	-1.74797	-0.572483	2.29967	0.167014	0.337125
miR-451a	2.77062	-1.79237	15.29	0.00105451	0.00633017
miR-6850-3p	-1.77387	-1.28396	2.47882	0.140771	0.297969
miR-887-5p	-1.77841	-1.32032	4.80429	0.0420188	0.123225
miR-6847-3p	-1.78875	-1.73928	2.18245	0.157332	0.323075
miR-1248	2.94165	1.30568	70.4459	1.86e-07	4.76e-06
miR-5003-5p	-1.80073	-2.15384	2.19912	0.155681	0.320692
miR-6768-5p	-1.81136	-1.71306	3.51132	0.0775609	0.194423
miR-4687-5p	2.99551	-1.55818	15.0372	0.00113299	0.00666526
miR-6134	3.02958	-1.95864	12.6666	0.00229192	0.0116924
miR-1256	-1.91586	-0.875173	6.70136	0.0187051	0.0662029
miR-4727-3p	-1.95974	-1.96732	2.54421	0.128403	0.280424
miR-4697-3p	3.11358	-2.02645	9.75993	0.00595313	0.0260899
miR-3614-5p	3.18301	1.98649	32.7422	0.00085804	0.00538749
miR-4657	3.56865	-2.40681	13.0905	0.00201174	0.0105094
miR-4670-3p	-2.0128	-1.69947	3.09175	0.095972	0.230403
miR-12136	4.10138	3.50525	625.075	2.97e-15	2.99e-12
miR-6511a-3p	-2.04035	-1.34413	5.23275	0.0347108	0.106773
miR-3651	4.19209	1.71772	216.496	2.3e-11	2.73e-09
miR-6770-5p	-2.20052	-2.16702	2.83301	0.109903	0.255148
miR-3180	-2.22088	-2.12468	3.70008	0.0706493	0.181988
miR-664b-5p	4.25883	0.813079	158.591	2.88e-10	2.21e-08
miR-1913	-2.24582	-2.1966	3.36552	0.0834445	0.20679
miR-664a-5p	4.37767	2.56835	55.9842	0.00020138	0.00154705
miR-7107-3p	-2.2961	-2.12563	3.35323	0.0839636	0.206899
miR-1244	4.5729	-0.821547	44.0997	3.4e-06	5.29e-05
miR-23a-5p	4.76637	-2.72954	10.6616	0.00496461	0.0224352
miR-5088-5p	-2.39621	-1.9664	2.67262	0.119784	0.267648
miR-10394-3p	5.16683	-0.452249	92.203	1.94e-08	7.25e-07
miR-10393-3p	5.19189	-2.00884	23.5431	0.00013402	0.00110781
miR-3609	5.26238	5.63489	1075.02	1.5e-14	4.98e-12
miR-6769a-5p	-2.55595	-1.7493	3.77288	0.0681778	0.177018
miR-194-5p	-2.5579	5.59876	2.81718	0.142718	0.301113
miR-375-5p	5.41558	-2.5585	14.5954	0.00155353	0.00870779
miR-1282	5.60435	-2.45246	18.2054	0.00061418	0.00405111
miR-4426	5.76289	-2.35354	18.9742	0.00051105	0.00347623
miR-4753-3p	-2.80369	-1.46008	6.74172	0.0184032	0.0656681
miR-3614-3p	6.81112	-0.919749	91.8449	2e-08	7.25e-07
miR-328-5p	-2.98326	-1.81967	7.04472	0.016305	0.0598154
miR-28-3p	-3.29256	8.02468	5.93197	0.0495139	0.139065
miR-6821-3p	6.92653	0.957153	219.918	2.63e-11	2.86e-09
miR-4731-5p	-3.49728	-2.22696	2.36251	0.144194	0.302028
miR-3654	7.1769	-1.41616	52.5251	2.18e-06	3.47e-05
miR-1185-1-3p	-4.06374	-2.39903	3.646	0.074656	0.188955
miR-100-3p	-4.3292	-2.55307	4.7924	0.0464307	0.133432
miR-548b-5p	-4.46166	-2.3212	5.3474	0.034674	0.106773
miR-758-3p	-4.49486	-2.23185	5.38235	0.0341649	0.106745
miR-4708-3p	-4.65021	-2.28646	4.51776	0.0497851	0.139526
miR-5581-5p	-4.66639	-2.32636	5.7476	0.0293311	0.0942974
miR-4731-3p	-4.8309	-2.33387	6.14368	0.0268664	0.0881597
miR-4680-5p	7.62671	-1.16963	54.9159	1.66e-06	2.67e-05

## Sheet: Table S2
Supplementary table S2. Differentially expressed miRNAs in HEK-293 cells infected with NY99 strain of WNV compared to mock.
GeneID	logFC	logCPM	F	PValue	FDR
miR-3654	5.29777	-1.41616	21.6891	0.000276052	0.00248637
miR-4680-5p	5.15685	-1.16963	16.5063	0.00093726	0.00683834
miR-548aa	5.13214	-1.57716	34.1971	1.65e-05	0.000234247
miR-302a-3p	4.52655	-2.51675	11.42	0.00391071	0.0218264
miR-12136	4.20097	3.50525	671.961	1.59e-15	2.08e-12
miR-6821-3p	3.79601	0.957153	41.2144	5.69e-06	9.86e-05
miR-3609	3.64227	5.63489	576.937	1.05e-12	2.29e-10
miR-4426	3.60715	-2.35354	5.72229	0.0296394	0.106637
miR-10394-3p	3.56283	-0.452249	37.0279	1.02e-05	0.000156673
miR-1244	3.28022	-0.821547	20.5448	0.00026814	0.00243967
miR-1282	3.21597	-2.45246	4.56622	0.0487152	0.149347
miR-1248	3.2027	1.30568	95.5555	2.12e-08	1.06e-06
miR-4449	2.99937	0.567238	92.074	1.96e-08	1.03e-06
miR-3651	2.99491	1.71772	107.496	6.07e-09	4.17e-07
miR-664b-5p	2.98038	0.813079	72.4234	1.15e-07	4.53e-06
miR-4687-5p	2.92349	-1.55818	17.0556	0.000649272	0.00504732
miR-23a-5p	2.70897	-2.72954	3.07943	0.0987842	0.250996
miR-375-5p	2.69015	-2.5585	2.75249	0.116947	0.283949
miR-4684-5p	2.68094	-2.62663	4.89639	0.0403098	0.129666
miR-664a-3p	2.45686	1.82205	111.453	4.6e-09	3.34e-07
miR-6885-3p	2.44214	-2.45777	3.31137	0.0857619	0.228116
miR-1249-3p	2.41817	-0.225604	30.9554	2.96e-05	0.000395058
miR-450a-1-3p	2.3799	-2.37529	5.30175	0.0336755	0.116658
miR-3162-5p	2.3794	-2.47417	4.84283	0.0412937	0.131857
miR-129-2-3p	2.37551	2.02447	136.968	9.22e-10	1e-07
miR-5091	2.35077	-0.625552	29.0517	4.26e-05	0.000525225
miR-197-3p	2.24232	4.32002	90.9345	5.74e-06	9.86e-05
miR-6501-5p	2.22113	-2.3715	3.52276	0.0771199	0.212486
miR-3150b-5p	2.15978	1.68972	63.2861	7.76e-07	1.99e-05
miR-3150a-3p	2.15978	1.68972	63.2861	7.76e-07	1.99e-05
miR-3679-3p	2.15658	-2.09447	6.05668	0.0243785	0.0917531
miR-574-5p	2.14058	-0.664766	20.764	0.000254393	0.0023563
miR-6513-3p	2.10092	-1.98628	6.99022	0.0166615	0.0679998
miR-7152-3p	2.07421	-1.44953	11.4159	0.00340953	0.0197029
miR-629-3p	1.95169	3.899	59.3512	3.78e-05	0.000478788
miR-4444	1.92188	-0.942093	13.146	0.00197794	0.012788
miR-1225-3p	1.85543	-2.33897	3.08726	0.0961953	0.24682
miR-4754	1.8106	-2.33013	2.2754	0.149088	0.330014
miR-3652	1.78985	-0.48321	14.2654	0.00141595	0.00943485
miR-767-3p	1.74034	-2.57425	1.79541	0.197221	0.398717
miR-3150b-3p	1.73687	2.47428	29.2037	0.000447244	0.00374424
miR-3150a-5p	1.73687	2.47428	29.2037	0.000447244	0.00374424
miR-4653-5p	1.73169	-1.87942	4.69733	0.0441092	0.13897
miR-320a-5p	1.71848	-0.861709	10.7081	0.00430667	0.0233382
miR-3692-3p	1.7139	-2.25137	2.56944	0.126645	0.295354
miR-3925-3p	1.70915	1.4233	48.8945	1.73e-06	3.71e-05
miR-6879-3p	1.6745	-2.43252	2.11652	0.163226	0.354109
miR-3648	1.65445	-0.996646	8.99928	0.00779442	0.0377019
miR-548t-5p	1.62793	-1.53345	6.33427	0.021725	0.0839435
miR-664a-5p	1.624	2.56835	6.93196	0.0361429	0.122923
miR-2113	1.60926	-1.73515	4.17017	0.0563356	0.165708
miR-10395-5p	1.59839	3.5932	99.5119	1.09e-08	6.21e-07
miR-6515-3p	1.5836	-0.977671	8.90997	0.00804985	0.0387937
miR-4731-5p	1.56842	-2.22696	3.00987	0.102347	0.258042
miR-4778-3p	1.54274	-1.02894	9.4306	0.00668243	0.0333101
miR-4520-2-3p	1.54215	-1.95185	3.00525	0.100383	0.25407
miR-548v	1.53677	-1.53097	5.1657	0.0357518	0.12223
miR-7111-3p	1.53493	-1.70418	3.89912	0.0641264	0.184064
miR-6740-5p	1.49135	0.165499	18.1935	0.000481699	0.00395659
miR-6803-3p	1.48756	-2.28398	1.97002	0.177751	0.376032
miR-4477a	1.44974	-1.49055	2.78888	0.116729	0.283949
miR-4653-3p	1.38672	-2.09752	2.42252	0.137306	0.309174
miR-552-3p	1.38298	-2.25615	2.07355	0.16733	0.360021
miR-6798-3p	1.35648	-0.442569	3.62534	0.0842994	0.226068
miR-4519	1.34186	-0.58294	11.9073	0.00291029	0.0174351
miR-4699-3p	1.34056	-2.17631	2.28482	0.148297	0.328822
miR-3925-5p	1.33102	-0.798407	8.86702	0.00817605	0.039257
miR-548ai	1.32426	-2.14841	2.31493	0.145805	0.324951
miR-5585-5p	1.31892	-0.0261411	11.508	0.00330906	0.0194964
miR-2116-5p	1.31462	1.32404	26.6786	6.86e-05	0.000780146
miR-5089-5p	1.31291	0.0456264	11.5017	0.0033159	0.0194964
miR-3193	1.30103	-2.37731	1.59043	0.223638	0.428257
miR-1293	1.29093	-0.234613	10.7974	0.00417996	0.0227459
miR-3190-3p	1.2891	-1.24655	5.85903	0.0264931	0.097191
miR-3191-5p	1.2891	-1.24655	5.85903	0.0264931	0.097191
miR-10393-3p	1.27622	-2.00884	0.664535	0.4258	0.626938
miR-6853-3p	1.25962	-1.3823	4.95729	0.0392233	0.127745
miR-4787-3p	1.25407	1.53066	35.0576	1.42e-05	0.00020401
miR-3916	1.24791	-0.32898	7.17388	0.015494	0.0644432
miR-6501-3p	1.24448	-2.42467	1.02945	0.32396	0.537069
miR-3622b-5p	1.22751	-2.4718	1.33666	0.262994	0.469222
miR-3622a-3p	1.22751	-2.4718	1.33666	0.262994	0.469222
miR-5187-3p	1.21615	-1.76644	2.42988	0.136746	0.308446
miR-664b-3p	1.20996	-0.504037	7.43881	0.0139694	0.0592494
miR-616-3p	1.18839	1.03511	2.59102	0.154818	0.340392
miR-6125	1.17944	-0.865032	5.61109	0.0294475	0.106239
miR-3622b-3p	1.17386	-2.21978	1.23448	0.281407	0.49265
miR-3622a-5p	1.17386	-2.21978	1.23448	0.281407	0.49265
miR-5089-3p	1.17008	0.0813873	11.287	0.00355595	0.0202798
miR-197-5p	1.15739	-0.931485	2.63642	0.127392	0.295513
miR-4690-3p	1.1429	-0.522896	6.69179	0.0187775	0.0752251
miR-4753-5p	1.13573	0.149514	6.52255	0.0230608	0.0880624
miR-4714-5p	1.12615	-1.40408	3.68908	0.0710319	0.19993
miR-639	1.12299	-1.86308	2.56578	0.126898	0.295418
miR-4791	1.12086	-1.79568	1.87699	0.187809	0.387015
miR-1227-3p	1.11995	-0.0873649	7.33263	0.0145591	0.0611388
miR-1306-5p	1.11992	2.08743	29.316	4.05e-05	0.000503687
miR-371a-3p	1.11921	-1.55028	2.70084	0.117944	0.283949
miR-371b-5p	1.11921	-1.55028	2.70084	0.117944	0.283949
miR-301b-3p	1.11725	10.4039	353.782	3.83e-13	1.53e-10
miR-4676-5p	1.0925	-2.17052	1.16713	0.294497	0.50607
miR-3074-5p	1.08831	5.75681	101.813	9.19e-09	5.45e-07
miR-4782-5p	1.0833	-1.71165	3.25475	0.088266	0.231013
miR-4477b	1.07558	-1.7009	2.32952	0.144616	0.322995
miR-4999-5p	1.07137	-1.00671	4.47325	0.0488887	0.149528
miR-4670-3p	1.06975	-1.69947	3.03957	0.0986047	0.250996
miR-3610	1.03807	-2.29222	1.03937	0.321703	0.535216
miR-320c	1.0289	-0.626661	5.05153	0.0376079	0.125343
miR-6742-5p	1.02828	-2.42507	0.672634	0.423065	0.623616
miR-451a	1.00446	-1.79237	1.63923	0.216959	0.421807
miR-4453	1.00093	-2.17111	1.38607	0.254663	0.464676
miR-4671-5p	0.996349	0.435478	9.43564	0.00667055	0.0333101
miR-4526	0.993123	-1.93457	2.06178	0.168476	0.361891
miR-548q	0.989226	-2.25445	1.38552	0.254753	0.464676
miR-5006-3p	0.980563	-1.15621	2.94227	0.103746	0.261064
miR-301a-3p	0.975316	11.6167	335.692	5.97e-13	1.56e-10
miR-1304-5p	0.967412	4.32319	2.22043	0.185244	0.385236
miR-4520-5p	0.954688	-1.59106	1.36015	0.258989	0.466538
miR-6732-3p	0.947793	-2.21084	1.04619	0.320166	0.533671
miR-3144-3p	0.943642	1.2268	21.8754	0.000195754	0.00186609
miR-3678-3p	0.943562	-0.825087	2.48516	0.132948	0.30515
miR-139-5p	0.935642	0.118834	8.16934	0.0105728	0.0483829
miR-3185	0.93473	-2.47465	0.530799	0.475803	0.666022
miR-6894-5p	0.925768	-1.11827	2.90361	0.105877	0.264894
miR-629-5p	0.920324	6.11524	60.9056	1.19e-06	2.78e-05
miR-215-3p	0.918396	-1.36888	1.83524	0.192554	0.391719
miR-33a-3p	0.917408	2.65131	38.2096	8.4e-06	0.000132237
miR-324-5p	0.914744	5.76191	88.8436	2.56e-08	1.24e-06
miR-210-3p	0.913765	7.17467	64.9793	1.53e-06	3.38e-05
miR-3934-3p	0.912974	-1.72548	1.58268	0.224722	0.429327
miR-320b	0.910437	6.74922	27.3317	0.00078535	0.00592871
miR-4670-5p	0.901084	-1.21167	2.87507	0.107483	0.266868
miR-3126-3p	0.893905	-0.826089	1.75616	0.206504	0.410889
miR-7845-5p	0.887829	-0.780004	4.22253	0.05496	0.163131
miR-766-3p	0.887156	4.68261	30.303	0.000106474	0.00112141
miR-4772-5p	0.883875	0.376449	7.9828	0.0113415	0.0507261
miR-1537-5p	0.882846	-1.60951	1.62702	0.218606	0.421807
miR-10395-3p	0.882604	1.43323	10.2855	0.00505481	0.0268357
miR-6797-3p	0.870576	-2.38826	0.662848	0.426377	0.627081
miR-6789-3p	0.859718	-1.72596	1.22005	0.284143	0.495009
miR-3064-3p	0.855099	-2.4293	0.752545	0.397283	0.603609
miR-4671-3p	0.853908	2.42792	20.0182	0.000304687	0.00270695
miR-181a-5p	0.853026	10.6366	215.072	2.43e-11	3.53e-09
miR-124-3p	0.851959	2.13448	22.5037	0.000169385	0.00166285
miR-4659a-3p	0.849239	0.749241	10.4715	0.00466336	0.0249605
miR-4659b-5p	0.849239	0.749241	10.4715	0.00466336	0.0249605
miR-4457	0.836559	-1.33729	1.87084	0.188499	0.387077
miR-4659b-3p	0.833311	-1.06064	2.69764	0.118147	0.283949
miR-106b-5p	0.829433	10.0129	2.5669	0.158697	0.347749
miR-6843-3p	0.829124	-2.39236	0.845811	0.370107	0.581591
miR-142-5p	0.825401	2.78127	27.0196	6.39e-05	0.000745448
miR-1255b-5p	0.824929	-2.3968	0.745768	0.399373	0.604928
miR-5685	0.82477	-1.29323	2.4424	0.135801	0.308446
miR-3929	0.824173	-0.103871	6.77397	0.0181659	0.0736789
miR-5584-3p	0.818481	-0.655169	2.70412	0.117736	0.283949
miR-4512	0.815066	-0.49584	4.85328	0.0410996	0.131559
miR-4697-3p	0.813339	-2.02645	0.488954	0.493484	0.680559
let-7i-3p	0.802296	0.722604	7.8476	0.0119382	0.0528517
miR-6774-3p	0.798266	-2.02517	1.07059	0.314747	0.530399
miR-6864-5p	0.798133	-0.519227	4.08504	0.0586578	0.170617
miR-181c-5p	0.796443	9.56052	173.296	1.41e-10	1.68e-08
miR-935	0.796211	3.85337	35.8777	1.24e-05	0.000181377
miR-4423-5p	0.794098	-1.03112	2.97179	0.102153	0.258042
miR-212-3p	0.792593	5.42635	63.188	3.02e-07	9.39e-06
miR-873-5p	0.792226	-0.259886	5.73272	0.0279537	0.101692
miR-3944-5p	0.78911	-0.986712	2.44132	0.135883	0.308446
let-7d-3p	0.785641	0.0585222	6.09778	0.0239633	0.0907133
miR-339-5p	0.783445	4.36272	50.7183	1.36e-06	3.11e-05
miR-4684-3p	0.781486	-2.30501	0.642171	0.433555	0.632366
let-7e-5p	0.779742	10.04	1.55561	0.2574	0.466538
miR-3681-5p	0.777122	-1.48858	1.58174	0.224854	0.429327
miR-215-5p	0.774335	6.60725	12.7998	0.0092915	0.0433382
miR-765	0.769395	-1.08314	2.50268	0.131361	0.30257
miR-4647	0.767459	-1.32729	1.36437	0.258279	0.466538
miR-652-5p	0.766523	2.66734	22.682	0.000162641	0.00162145
miR-9901	0.757717	-1.87691	0.966706	0.338756	0.549613
miR-12114	0.757698	-1.49182	1.7404	0.203905	0.407711
miR-5697	0.756988	0.21935	7.0608	0.0162014	0.0663294
miR-3664-5p	0.756324	-0.442032	2.57911	0.125979	0.294525
miR-6876-5p	0.753263	-2.13698	0.693907	0.415941	0.617795
miR-4793-3p	0.752068	-0.611689	3.30644	0.0859764	0.228222
miR-6875-5p	0.751305	-1.57009	1.22891	0.282459	0.49317
miR-6726-3p	0.749589	-2.2979	0.585473	0.45426	0.651937
miR-4691-3p	0.748567	-0.854371	1.84837	0.191046	0.389853
miR-153-3p	0.741455	5.38572	76.854	7.45e-08	3.04e-06
miR-6851-5p	0.737999	-1.45882	1.41477	0.249981	0.459824
miR-4659a-5p	0.733872	-1.11964	2.13236	0.161745	0.352065
miR-3136-5p	0.717018	1.95179	16.5273	0.000748515	0.00578438
miR-1291	0.714401	2.12331	7.90839	0.0139368	0.0592494
miR-3943	0.713458	-1.72702	1.19736	0.288521	0.498424
miR-3133	0.706375	-0.832551	1.98193	0.176512	0.374836
miR-6777-3p	0.705562	0.713014	5.26968	0.0341523	0.117376
miR-3613-3p	0.701326	0.227889	5.11311	0.0365934	0.123491
miR-3179	0.700292	-0.686125	2.82984	0.110089	0.271798
miR-4762-3p	0.691626	-1.02767	1.96822	0.177938	0.376032
miR-200a-3p	0.6903	-0.916923	2.44684	0.135468	0.308446
miR-3170	0.687789	-1.50217	1.3609	0.258862	0.466538
miR-3173-3p	0.679181	0.8387	6.63774	0.0191925	0.0761867
miR-6865-5p	0.674755	0.246109	6.13379	0.0236061	0.0898822
miR-5699-5p	0.663811	4.76227	29.6213	3.82e-05	0.000479421
miR-5587-5p	0.662159	-0.921179	0.832251	0.377195	0.589254
miR-24-3p	0.661854	6.32757	55.5619	7.35e-07	1.96e-05
miR-4784	0.660614	-2.3402	0.341851	0.566143	0.735533
miR-3161	0.659899	2.25928	0.837593	0.39413	0.601942
miR-3160-3p	0.656636	1.11576	8.37691	0.00978564	0.0451592
miR-3160-5p	0.656636	1.11576	8.37691	0.00978564	0.0451592
miR-627-3p	0.655569	2.23795	15.4954	0.000995234	0.00718108
miR-5189-5p	0.652331	-0.989431	1.73828	0.204168	0.407711
miR-378c	0.651434	2.49403	12.0304	0.00279842	0.0169201
miR-1305	0.643681	4.60736	0.47018	0.517735	0.701488
miR-5682	0.640587	0.568191	4.39686	0.0506526	0.153466
miR-4677-5p	0.639493	0.823186	7.06526	0.0161728	0.0663294
miR-548at-3p	0.637449	-2.12115	0.404628	0.53285	0.708659
miR-4685-3p	0.634265	-2.17249	0.577733	0.45721	0.655451
miR-3164	0.632352	-1.48471	1.05287	0.318669	0.532884
miR-7-2-3p	0.628093	-2.26763	0.398694	0.535836	0.709019
miR-3529-5p	0.628093	-2.26763	0.398694	0.535836	0.709019
miR-539-3p	0.627357	-2.4389	0.373542	0.548851	0.719678
miR-6786-3p	0.625035	-2.29632	0.402893	0.53372	0.708681
miR-1255a	0.625002	5.52975	39.6193	6.71e-06	0.000110912
miR-4655-5p	0.623104	-1.60931	0.712449	0.409898	0.613907
miR-219a-2-3p	0.619675	2.29066	15.9574	0.000875025	0.00653018
miR-3936	0.618416	0.126819	3.64281	0.0726673	0.202785
miR-4749-3p	0.61832	-2.06059	0.551726	0.46736	0.663448
miR-1250-5p	0.618276	-0.335054	2.65122	0.121143	0.287825
miR-133b	0.616428	-0.105245	0.83987	0.383077	0.593475
miR-6807-5p	0.61325	-1.67593	0.695676	0.415358	0.617795
miR-588	0.611168	1.0663	6.38384	0.0212865	0.0832342
miR-219b-5p	0.60963	2.28657	15.3503	0.00103672	0.0073736
miR-515-5p	0.60758	-2.62822	0.190982	0.667387	0.795262
miR-134-5p	0.604953	-2.43659	0.44895	0.511484	0.697284
miR-6793-5p	0.602283	-2.07898	0.486142	0.494712	0.680816
miR-4482-3p	0.601301	-1.43439	0.782546	0.388225	0.596497
miR-7114-3p	0.599307	-2.18061	0.374497	0.548346	0.719678
miR-3188	0.594826	-1.16975	1.11041	0.30617	0.521327
miR-4713-5p	0.594508	-0.63275	1.88445	0.186978	0.386381
miR-4687-3p	0.59318	-0.427472	1.85221	0.190608	0.389568
miR-4721	0.590987	-2.15988	0.379049	0.54595	0.719487
miR-1288-3p	0.590488	-1.78876	0.502444	0.487662	0.675384
miR-502-5p	0.589339	3.8788	24.9666	9.82e-05	0.00104293
miR-95-3p	0.589324	3.7747	14.608	0.00128159	0.00867228
miR-216a-5p	0.586205	-2.34173	0.406644	0.531843	0.708659
miR-12132	0.581284	-1.0451	0.844447	0.370508	0.581591
miR-6132	0.577626	-1.98507	0.490018	0.49302	0.680559
miR-556-3p	0.570902	1.32618	3.29308	0.0912371	0.23642
miR-3913-5p	0.561817	2.118	9.73501	0.00600507	0.0306352
miR-3913-3p	0.561817	2.118	9.73501	0.00600507	0.0306352
miR-551b-3p	0.556409	4.2798	16.4575	0.000762855	0.00582624
miR-6877-3p	0.552828	-1.11764	0.983609	0.334678	0.546314
miR-4766-3p	0.547269	2.32374	5.56641	0.0326736	0.113791
miR-4651	0.545883	-1.19087	0.82692	0.375384	0.587128
miR-7705	0.542863	3.97686	18.2156	0.000478959	0.00395659
miR-130a-3p	0.542475	0.691681	3.11557	0.0947976	0.244193
miR-193b-5p	0.540626	-0.429192	1.85332	0.190482	0.389568
miR-4733-3p	0.538705	-1.30596	0.687168	0.418171	0.617795
miR-32-5p	0.536537	5.01503	26.6687	6.87e-05	0.000780146
miR-574-3p	0.533462	2.88648	11.4265	0.00339785	0.0197029
miR-4766-5p	0.531214	-0.428348	1.93958	0.180967	0.380584
miR-4735-5p	0.525967	0.279204	3.32224	0.0852906	0.227591
miR-892a	0.524405	-0.159669	0.885926	0.364345	0.576149
miR-548ay-3p	0.522458	2.11893	9.55126	0.00640416	0.0322938
miR-19a-5p	0.522123	4.37395	1.95546	0.208611	0.412173
miR-105-3p	0.521605	-1.01437	0.828293	0.374997	0.587128
miR-2355-3p	0.519398	1.71759	2.05374	0.183789	0.383433
miR-1229-3p	0.519367	-0.212896	1.86651	0.188986	0.387466
miR-224-3p	0.519095	-0.957495	0.795215	0.384493	0.593763
miR-9903	0.516884	5.59032	2.96289	0.132801	0.30515
miR-3199	0.515827	1.569	6.65654	0.019047	0.0759223
miR-10401-5p	0.508207	-1.10959	0.594961	0.450685	0.648483
miR-550a-3p	0.504427	5.29079	28.1438	5.1e-05	0.000616369
miR-3661	0.502209	4.30894	22.8138	0.000157851	0.00159809
miR-320d	0.502069	0.761822	2.52362	0.130174	0.300898
miR-6894-3p	0.501032	-1.20774	0.81596	0.378496	0.590581
miR-18b-5p	0.500537	6.23452	2.20119	0.186541	0.386089
miR-2116-3p	0.497834	0.975656	3.29275	0.0865758	0.228883
miR-3682-3p	0.496006	-1.79861	0.414934	0.527738	0.707065
miR-10396b-5p	0.495986	0.242868	3.09381	0.0958696	0.246468
miR-185-5p	0.495565	1.51512	4.02214	0.060445	0.174809
miR-4772-3p	0.495095	-0.608248	1.27671	0.273594	0.482266
miR-3912-5p	0.494586	-1.16356	0.776854	0.38992	0.598396
miR-549a-3p	0.490593	0.886306	4.64599	0.045155	0.14041
miR-4797-5p	0.487048	0.0629264	1.56776	0.22683	0.431836
miR-598-3p	0.486929	7.01512	47.1249	2.21e-06	4.44e-05
miR-4424	0.484316	1.99481	8.6913	0.0087161	0.0413766
miR-7854-3p	0.483041	-1.53916	0.557063	0.465247	0.663012
miR-4755-5p	0.482598	-0.882597	0.865588	0.364699	0.576149
miR-1262	0.479694	5.42454	17.9416	0.000514151	0.00414495
miR-184	0.477412	-0.101462	1.98921	0.17576	0.37387
miR-1295a	0.474364	2.42791	8.07828	0.0109404	0.0494402
miR-1295b-5p	0.474364	2.42791	8.07828	0.0109404	0.0494402
miR-5580-5p	0.473553	-1.57679	0.3634	0.554272	0.724727
miR-2277-3p	0.465731	0.321415	2.78198	0.112928	0.277747
miR-4666a-5p	0.464936	-1.40329	0.27789	0.606411	0.762135
miR-4761-5p	0.464336	0.483602	2.57788	0.126064	0.294525
miR-1304-3p	0.462727	8.35935	31.735	2.57e-05	0.000345427
miR-3657	0.461912	-1.07226	0.804127	0.3819	0.593057
miR-6764-3p	0.460297	1.33514	0.293208	0.606929	0.762135
miR-4804-3p	0.45724	-0.797608	0.960841	0.340187	0.550538
miR-152-3p	0.457139	5.8388	27.481	5.82e-05	0.000684904
miR-3128	0.451624	-0.434267	1.47166	0.241029	0.451627
miR-10399-5p	0.449541	3.78871	1.60215	0.247914	0.458209
miR-4652-3p	0.447534	-0.912545	0.541703	0.471589	0.665114
miR-362-3p	0.445116	1.35423	3.13663	0.0937739	0.242033
miR-3614-3p	0.443737	-0.919749	0.104373	0.751753	0.855963
miR-1302	0.443197	-1.7869	0.304052	0.588249	0.749515
miR-423-5p	0.442548	12.4331	55.575	7.33e-07	1.96e-05
miR-3184-3p	0.442548	12.4331	55.575	7.33e-07	1.96e-05
miR-5190	0.439446	-1.93632	0.260691	0.615956	0.767209
miR-5706	0.438484	1.14021	4.69625	0.044131	0.13897
miR-449a	0.432717	4.57225	14.7692	0.00122335	0.00840892
miR-6840-3p	0.432269	-0.0337481	1.57602	0.22566	0.430237
miR-888-5p	0.432161	-1.01553	0.707437	0.411518	0.615627
miR-3127-5p	0.431059	4.38883	15.2877	0.00105522	0.00740922
miR-607	0.428583	-1.8006	0.324315	0.576184	0.741844
miR-4422	0.424201	-1.66331	0.40243	0.533953	0.708681
miR-4501	0.423207	0.437268	2.92603	0.104635	0.262794
miR-624-3p	0.422256	2.63167	7.32321	0.0146128	0.0611676
miR-549a-5p	0.420923	-0.98775	0.627564	0.438742	0.636663
miR-1243	0.419824	4.03256	5.30391	0.0391281	0.127745
miR-7109-5p	0.41969	-1.56814	0.356425	0.558061	0.728827
miR-3180-5p	0.41942	-2.17665	0.251964	0.621884	0.771748
miR-3688-3p	0.417844	2.09607	4.54226	0.047356	0.14621
miR-3688-5p	0.417844	2.09607	4.54226	0.047356	0.14621
miR-6844	0.414693	-1.03619	0.471191	0.501336	0.686863
miR-10525-3p	0.414692	1.57662	3.64998	0.0724111	0.202503
miR-146a-5p	0.413176	2.80937	5.50692	0.0307996	0.1096
miR-3613-5p	0.411941	1.76586	3.28543	0.0868988	0.229272
miR-616-5p	0.4107	3.18837	8.49817	0.00935649	0.0434861
miR-582-5p	0.410219	5.74992	14.5695	0.00129598	0.00872449
miR-219b-3p	0.408716	2.5768	6.31505	0.0218978	0.0839751
miR-4637	0.407792	-2.39296	0.178464	0.677785	0.802266
miR-2115-3p	0.407162	5.52551	20.8009	0.000252161	0.0023523
miR-10396a-5p	0.405556	-0.0127243	1.30238	0.268988	0.476014
miR-221-3p	0.396391	13.1263	70.5111	1.39e-07	5.18e-06
miR-454-3p	0.39463	9.33012	32.3843	2.28e-05	0.000316595
miR-708-3p	0.394575	6.45893	0.238285	0.642248	0.783388
miR-5696	0.390844	1.33561	3.21777	0.0899485	0.234476
miR-144-5p	0.388391	-0.222773	0.854171	0.367807	0.578742
miR-132-3p	0.38738	7.99346	39.4761	6.86e-06	0.000112032
miR-2467-5p	0.386899	6.66089	24.3924	0.000111193	0.00116174
miR-4727-3p	0.38663	-1.96732	0.287064	0.598779	0.758011
miR-708-5p	0.38611	6.53695	18.6817	0.000425109	0.00360514
miR-219a-5p	0.383248	2.79473	6.39091	0.0212249	0.0832342
miR-6831-3p	0.381583	-2.39501	0.183951	0.673175	0.799243
miR-320a-3p	0.37919	9.2579	30.6888	3.12e-05	0.000408148
miR-6815-5p	0.375645	-2.29993	0.164715	0.689718	0.810046
miR-3659	0.373409	1.19386	2.92135	0.104892	0.262936
miR-501-5p	0.372626	4.0811	9.01405	0.00775304	0.0376412
miR-3202	0.369618	-0.321805	0.904314	0.354436	0.568665
miR-502-3p	0.368794	7.79046	0.429902	0.535619	0.709019
miR-19b-3p	0.368399	11.266	40.6485	5.71e-06	9.86e-05
miR-3145-5p	0.365666	-0.737301	0.691148	0.416851	0.617795
let-7f-1-3p	0.363795	0.79559	2.14209	0.160843	0.350687
miR-6737-3p	0.36078	-0.0641482	0.728273	0.40505	0.610197
miR-374b-5p	0.356002	8.19586	26.3663	7.31e-05	0.000804165
miR-374c-3p	0.356002	8.19586	26.3663	7.31e-05	0.000804165
miR-194-3p	0.354103	0.558402	1.90358	0.184864	0.38506
miR-203a-3p	0.353589	3.7612	5.95172	0.0254764	0.0947927
miR-4768-5p	0.352483	-0.157624	0.725185	0.405826	0.610408
miR-548a-3p	0.350774	0.461919	1.18073	0.291787	0.502736
miR-203b-5p	0.350566	3.762	5.88046	0.026254	0.0971322
miR-150-5p	0.350477	-0.808788	0.522022	0.479421	0.670368
miR-500a-5p	0.349359	2.68674	6.31192	0.0219261	0.0839751
miR-590-3p	0.348036	7.43733	21.8976	0.000194747	0.00186609
miR-149-5p	0.346859	5.77564	14.9049	0.00117661	0.00817372
miR-605-3p	0.343696	0.845154	0.912757	0.355728	0.569338
miR-424-5p	0.341313	8.38229	25.4662	8.83e-05	0.000953074
miR-6505-5p	0.340354	1.7087	2.6599	0.120576	0.287397
miR-93-5p	0.339737	12.5134	46.0534	2.57e-06	4.93e-05
miR-6826-5p	0.338737	-2.24916	0.136717	0.715955	0.831883
miR-211-5p	0.335878	-1.63366	0.319755	0.578855	0.743347
miR-548u	0.335734	2.3542	2.71255	0.117204	0.283949
miR-411-5p	0.332575	1.29416	1.33412	0.264632	0.471499
miR-4652-5p	0.329661	3.92227	4.97704	0.0388784	0.127397
miR-5699-3p	0.324974	4.47332	9.04611	0.00766413	0.0373484
miR-199b-3p	0.32414	4.22059	8.68531	0.00873517	0.0413766
miR-548a-5p	0.323959	0.133361	1.09377	0.309714	0.526675
miR-196a-3p	0.320264	7.86862	0.818973	0.399259	0.604928
miR-193b-3p	0.317589	5.19271	9.8283	0.0058132	0.0300081
miR-218-1-3p	0.317261	4.58114	10.8799	0.00406672	0.0223157
miR-335-5p	0.316728	-0.804829	0.389421	0.540566	0.713831
miR-196a-5p	0.316318	12.2394	26.438	7.2e-05	0.000804165
let-7b-5p	0.31576	7.95251	22.8864	0.000155279	0.00158433
miR-192-3p	0.315592	0.741129	1.02726	0.324462	0.537069
miR-6775-3p	0.313821	-0.645317	0.444026	0.51378	0.698227
miR-151a-3p	0.310224	12.2926	1.13699	0.326056	0.537663
miR-4654	0.309439	-0.961007	0.48773	0.494018	0.680577
miR-326	0.308204	2.66096	4.6832	0.0443943	0.139372
miR-532-3p	0.306442	1.31796	1.41912	0.249282	0.459185
miR-4440	0.303092	-2.58997	0.0674578	0.798072	0.885542
miR-3121-3p	0.302771	2.0845	2.87611	0.107424	0.266868
miR-6134	0.302707	-1.95864	0.0800699	0.780486	0.874198
miR-19a-3p	0.302476	10.91	28.2392	5e-05	0.000610452
miR-5009-5p	0.302083	1.03386	1.70622	0.2082	0.411984
miR-1278	0.301832	2.87995	3.30237	0.0861544	0.22823
miR-3909	0.301211	6.33566	10.8261	0.00414022	0.022624
miR-579-3p	0.299457	0.95914	1.91671	0.18343	0.383296
miR-7155-3p	0.298534	0.791133	1.22925	0.282395	0.49317
miR-545-3p	0.296358	0.154683	1.0348	0.322742	0.536261
miR-1234-3p	0.295946	-1.77683	0.129466	0.723245	0.837374
miR-7851-3p	0.294763	0.328666	0.966631	0.338774	0.549613
miR-585-5p	0.293056	1.39726	0.321788	0.587534	0.749335
miR-609	0.292442	-1.48593	0.210744	0.651774	0.788894
miR-4717-5p	0.292441	-0.718251	0.335694	0.569628	0.737361
miR-6509-5p	0.2923	2.48411	1.58156	0.229713	0.436561
miR-3664-3p	0.290335	2.89761	3.69702	0.0707555	0.19993
miR-374a-5p	0.288786	8.3322	15.7483	0.000927292	0.00683834
miR-1252-5p	0.286894	1.20721	1.42894	0.247711	0.458209
miR-548al	0.286853	1.43156	1.33683	0.262965	0.469222
miR-23b-3p	0.286399	7.49943	15.0373	0.00113296	0.00791255
miR-5092	0.286395	-0.509587	0.459927	0.50643	0.691143
miR-21-5p	0.285215	12.2295	17.5191	0.000594315	0.00467575
miR-548w	0.282597	-2.01569	0.0678475	0.797504	0.885542
miR-199a-3p	0.281223	5.17861	9.26557	0.00708533	0.0349187
miR-942-5p	0.280606	7.61216	13.8701	0.00159097	0.010494
miR-676-3p	0.279524	4.8095	6.31407	0.0219066	0.0839751
miR-6856-3p	0.277964	-1.52421	0.165401	0.689108	0.810046
miR-6755-5p	0.274094	0.0924162	0.428787	0.521328	0.703608
miR-3130-3p	0.272897	3.28637	1.67685	0.218655	0.421807
miR-3130-5p	0.272897	3.28637	1.67685	0.218655	0.421807
miR-5189-3p	0.269244	-0.783078	0.253371	0.620919	0.771748
miR-142-3p	0.268839	0.107962	0.38985	0.541525	0.714375
miR-23a-3p	0.268047	6.8155	12.5739	0.00235888	0.0148111
miR-590-5p	0.267886	1.85825	1.87084	0.1885	0.387077
miR-550b-2-5p	0.265999	4.99497	7.10495	0.015921	0.0655923
miR-548n	0.263797	3.10337	2.4624	0.134308	0.307191
miR-33b-5p	0.262124	2.3915	2.39107	0.139727	0.314084
miR-7106-3p	0.26205	-1.99471	0.0794507	0.781369	0.874437
miR-107	0.260605	9.6639	18.2348	0.000476597	0.00395659
miR-1537-3p	0.259734	-1.17144	0.243515	0.627747	0.774894
miR-99a-3p	0.258639	2.66598	1.677	0.21226	0.417486
miR-3165	0.254443	-0.471836	0.217145	0.64772	0.787637
miR-6868-3p	0.254125	2.19966	1.71065	0.207637	0.411494
miR-6511a-3p	0.25232	-1.34413	0.211014	0.651566	0.788894
miR-4676-3p	0.25202	0.516494	0.866661	0.364409	0.576149
miR-4714-3p	0.251811	0.0617197	0.50937	0.484719	0.672752
miR-548av-5p	0.251745	1.20471	0.126788	0.733049	0.841267
miR-4446-3p	0.251517	-0.715703	0.247613	0.624887	0.772917
miR-4755-3p	0.251203	1.14376	0.932302	0.347277	0.558551
miR-762	0.249835	-1.99788	0.0822385	0.777617	0.874198
miR-4774-5p	0.248969	-0.541579	0.42261	0.523988	0.704766
miR-627-5p	0.246185	4.8673	5.50068	0.0308828	0.1096
miR-4738-3p	0.244042	0.368026	0.544494	0.470249	0.665114
miR-500b-5p	0.243748	2.65131	2.66621	0.120165	0.287397
miR-4753-3p	0.2431	-1.46008	0.170238	0.684856	0.806512
miR-589-5p	0.242986	8.75048	10.3362	0.00488221	0.0260252
miR-5010-3p	0.242023	1.74533	1.24156	0.280076	0.491638
miR-3163	0.237632	2.17053	1.42681	0.24805	0.458209
miR-5582-3p	0.232337	0.499372	0.64384	0.432968	0.632366
miR-5001-5p	0.232247	-0.485536	0.277658	0.604784	0.761666
miR-1247-5p	0.23186	1.03554	1.05829	0.317462	0.532588
miR-2355-5p	0.231155	4.0065	4.14231	0.0570836	0.167531
miR-148a-3p	0.230356	15.4759	10.5871	0.00642908	0.0322938
miR-3065-5p	0.229651	7.05613	9.11205	0.00748479	0.036611
miR-338-3p	0.229651	7.05613	9.11205	0.00748479	0.036611
miR-22-3p	0.226032	13.7263	26.7047	6.82e-05	0.000780146
miR-548h-5p	0.225652	5.89393	6.50556	0.0202519	0.0799065
miR-29a-3p	0.225453	8.74366	12.4118	0.00248129	0.0153582
miR-196a-1-3p	0.223548	2.88877	2.0911	0.165639	0.35697
miR-381-3p	0.223375	0.770874	0.811654	0.37973	0.591798
miR-4787-5p	0.223233	-1.77891	0.125519	0.727311	0.838365
miR-450b-5p	0.220091	9.94211	14.4048	0.00135947	0.00910498
miR-3691-5p	0.219738	4.26883	3.98906	0.0614103	0.177046
miR-641	0.21937	7.89306	11.0908	0.0037925	0.0212576
miR-3157-5p	0.218584	2.19598	1.97791	0.176929	0.375112
miR-12117	0.217163	-1.76156	0.102147	0.75301	0.85602
miR-455-3p	0.216083	3.89366	3.24792	0.0885739	0.231355
miR-4802-5p	0.215919	-2.25704	0.0411554	0.841552	0.917841
miR-193a-5p	0.214766	-0.591066	0.231534	0.636285	0.780052
let-7c-5p	0.21411	8.53541	9.85992	0.00574975	0.0297983
miR-532-5p	0.213798	9.34207	12.7107	0.00226084	0.0144032
miR-643	0.208263	2.31049	1.68287	0.211202	0.416269
miR-483-3p	0.206541	-0.39604	0.206468	0.655074	0.790538
miR-7976	0.205623	3.91129	2.43074	0.136681	0.308446
let-7a-5p	0.204787	14.0932	2.04514	0.198318	0.400315
miR-330-5p	0.20477	8.37754	8.68248	0.00874422	0.0413766
miR-29c-3p	0.204399	7.55933	8.55466	0.00916384	0.042896
miR-9-3p	0.203316	5.69564	4.27893	0.0535217	0.159696
miR-586	0.200175	1.70224	1.0453	0.320366	0.533671
miR-5690	0.198021	-0.0876948	0.312348	0.583247	0.745323
miR-6739-3p	0.197746	0.873655	0.480625	0.497138	0.682968
miR-589-3p	0.197403	8.07933	7.56682	0.0132941	0.0573007
let-7f-5p	0.197236	14.2537	2.02514	0.199826	0.40088
miR-130b-3p	0.196503	11.6899	15.343	0.00103885	0.0073736
miR-3912-3p	0.196401	3.72641	2.61556	0.123506	0.290788
miR-34a-5p	0.19512	0.82668	0.535919	0.473714	0.665823
miR-3938	0.195037	2.82551	1.39291	0.253536	0.46436
miR-218-2-3p	0.190319	-1.7112	0.0843364	0.77488	0.873161
miR-4680-3p	0.190237	-2.4152	0.0194965	0.890529	0.947866
miR-190a-3p	0.189385	0.287619	0.273485	0.60749	0.762135
miR-146b-5p	0.188335	8.71507	6.08962	0.0240451	0.09076
miR-2114-5p	0.188096	0.368807	0.335609	0.569677	0.737361
miR-660-5p	0.183073	9.12796	9.54068	0.00642804	0.0322938
miR-5583-3p	0.18299	-0.0634846	0.330601	0.572544	0.738591
miR-9899	0.18179	-0.867582	0.102058	0.753114	0.85602
miR-5581-3p	0.179535	1.25094	0.546789	0.469329	0.664798
miR-4781-3p	0.178552	1.79932	0.841415	0.371325	0.582174
miR-195-5p	0.178188	6.93769	5.41319	0.0320771	0.112313
miR-20a-5p	0.17807	10.593	7.44226	0.0139507	0.0592494
miR-3140-3p	0.176092	-0.31058	0.196287	0.663103	0.792326
miR-625-3p	0.174525	4.89004	0.0993463	0.762959	0.864952
miR-642a-5p	0.173789	1.72244	0.806248	0.381286	0.59281
miR-642b-3p	0.173789	1.72244	0.806248	0.381286	0.59281
miR-4661-5p	0.173508	4.24137	2.24834	0.151387	0.333971
miR-182-5p	0.173337	15.1103	9.99757	0.00548242	0.0286402
miR-3177-3p	0.172988	3.06283	1.63061	0.218121	0.421807
miR-548e-3p	0.170872	6.86498	5.34056	0.0331087	0.115
miR-4747-5p	0.166346	-1.5833	0.0619247	0.806344	0.89169
miR-16-5p	0.165533	14.8284	11.4757	0.00334395	0.0194964
miR-3173-5p	0.164391	1.66108	0.687606	0.418025	0.617795
miR-129-5p	0.163699	5.3652	3.01614	0.0998146	0.253122
miR-22-5p	0.162932	1.3648	0.230656	0.639474	0.781727
miR-29b-3p	0.162534	5.12821	2.69562	0.118276	0.283949
miR-3151-5p	0.161648	-1.3915	0.0803328	0.780136	0.874198
miR-2114-3p	0.160132	-0.773743	0.126714	0.726073	0.837677
miR-26b-5p	0.15845	11.2883	8.16365	0.0105953	0.0483829
miR-744-5p	0.156537	10.4846	4.30586	0.0534405	0.159696
miR-4799-5p	0.155318	-2.44343	0.0235812	0.879693	0.939394
miR-5583-5p	0.155138	-0.0725652	0.239878	0.630311	0.777324
miR-4665-3p	0.153773	-1.95896	0.0392263	0.845258	0.919507
miR-580-3p	0.152367	4.54654	2.34846	0.143089	0.32054
miR-1294	0.152158	0.892909	0.341085	0.566575	0.735533
miR-491-5p	0.150865	0.847757	0.374103	0.548554	0.719678
miR-30b-5p	0.148748	10.5808	5.08559	0.0370429	0.124046
miR-1277-3p	0.148014	1.33781	0.534807	0.474166	0.665823
miR-26a-2-3p	0.147742	3.59914	1.21806	0.284524	0.495009
miR-548aq-5p	0.146191	-2.20895	0.0243869	0.877672	0.938853
miR-125b-5p	0.146029	4.97845	1.13686	0.303001	0.517281
miR-503-5p	0.145982	4.28251	1.36439	0.258275	0.466538
miR-186-5p	0.145697	14.4932	8.59473	0.0090299	0.0424211
miR-6804-5p	0.14562	-1.83505	0.0380859	0.847494	0.919507
miR-25-3p	0.145138	13.6887	5.86986	0.026372	0.097191
miR-10a-5p	0.144992	17.9538	7.8236	0.0120478	0.0529778
miR-224-5p	0.144317	6.54723	3.55692	0.0758213	0.20935
miR-425-3p	0.143591	4.62809	1.71603	0.206956	0.410889
miR-6724-5p	0.142301	1.02062	0.270604	0.609374	0.763764
miR-3116	0.140906	2.37037	0.625422	0.439511	0.637071
miR-618	0.140706	3.52157	1.35077	0.260579	0.46811
miR-6845-5p	0.140591	-2.10896	0.0282105	0.86852	0.933569
miR-218-5p	0.14047	10.7388	5.63508	0.0291458	0.105632
miR-576-3p	0.140127	4.11144	1.45576	0.243488	0.454929
miR-505-3p	0.13835	6.98204	3.73151	0.0695698	0.19838
miR-192-5p	0.134577	13.6676	7.96501	0.0114181	0.0508943
miR-147b-3p	0.133584	3.5783	1.00157	0.33042	0.541441
miR-190a-5p	0.132727	3.76047	1.27653	0.273628	0.482266
miR-10527-5p	0.131288	1.51698	0.321833	0.577635	0.742511
miR-1271-5p	0.128341	9.8682	0.320198	0.591137	0.751728
miR-365b-3p	0.12816	5.13898	1.64902	0.215651	0.421616
miR-652-3p	0.126808	6.12013	1.17607	0.295334	0.506842
miR-579-5p	0.126099	2.59735	0.724133	0.406159	0.610408
miR-196b-5p	0.125666	13.0105	5.41574	0.0320415	0.112313
miR-16-2-3p	0.124144	8.08779	3.4174	0.0812926	0.220266
miR-3138	0.124039	0.310605	0.191913	0.66663	0.795085
miR-3064-5p	0.123831	1.91058	0.412988	0.528696	0.707065
miR-4504	0.122542	-0.062474	0.127253	0.725516	0.837677
miR-1296-3p	0.121636	0.500155	0.146283	0.706668	0.82464
miR-126-3p	0.119649	7.72323	2.55886	0.127378	0.295513
miR-4677-3p	0.119292	5.39659	1.9324	0.181736	0.381587
miR-4661-3p	0.119229	2.70893	0.740117	0.401129	0.606336
miR-625-5p	0.119105	7.46711	0.217999	0.656143	0.790538
miR-10b-5p	0.118754	16.5147	1.22014	0.30429	0.518803
miR-6505-3p	0.118573	-0.421471	0.0264372	0.87423	0.938163
miR-3200-5p	0.118551	2.8413	0.63484	0.436145	0.634305
miR-585-3p	0.117576	3.04111	0.470299	0.501736	0.686863
miR-548s	0.115515	3.0762	0.754372	0.396722	0.603609
miR-4767	0.115214	-0.223324	0.0822536	0.777597	0.874198
miR-1301-3p	0.114702	7.83487	1.39611	0.255313	0.46483
miR-28-5p	0.11418	8.17889	1.093	0.315917	0.531685
miR-101-3p	0.113607	12.1522	4.20807	0.055336	0.163875
miR-3125	0.113148	-1.2619	0.0311418	0.861928	0.92923
miR-10396b-3p	0.112656	0.652772	0.188498	0.669417	0.795504
miR-190b-5p	0.11216	1.10275	0.275171	0.606394	0.762135
miR-92a-3p	0.111526	16.6428	5.20325	0.0351644	0.120537
miR-6841-5p	0.110427	0.633662	0.204409	0.656678	0.790538
miR-659-3p	0.107702	-0.759167	0.0359764	0.851723	0.92082
miR-3942-3p	0.106679	1.28427	0.211806	0.65096	0.788894
miR-6780a-3p	0.10288	-1.96041	0.0118632	0.914515	0.961026
miR-296-5p	0.102266	2.45557	0.316377	0.580849	0.744445
miR-9-5p	0.101958	10.8694	2.70242	0.117844	0.283949
miR-4470	0.101593	-2.06157	0.0110147	0.917595	0.961026
miR-452-3p	0.101366	2.0236	0.337096	0.568831	0.737361
miR-7-1-3p	0.0996721	4.92837	1.00856	0.328784	0.540796
miR-6780a-5p	0.0971314	-0.528666	0.0646084	0.802285	0.888509
miR-6866-5p	0.0970027	3.09651	0.416378	0.527028	0.707065
miR-548bc	0.0964189	1.83939	0.280716	0.602817	0.759922
miR-6720-5p	0.0947499	1.68456	0.23252	0.635572	0.780052
miR-4435	0.0945034	-0.123432	0.0643124	0.802728	0.888509
miR-6831-5p	0.0942489	-1.49134	0.0253807	0.875226	0.938461
miR-548an	0.0941162	2.95228	0.375975	0.547566	0.719678
miR-196b-3p	0.0922801	3.44207	0.498218	0.489473	0.677173
miR-378i	0.0920316	-0.60124	0.0440121	0.836227	0.915434
miR-15b-5p	0.0919836	9.94328	1.42333	0.248886	0.459103
miR-33a-5p	0.0911363	5.39535	0.86183	0.365718	0.576149
miR-4645-3p	0.090697	2.84494	0.313057	0.582823	0.745323
miR-155-5p	0.0888175	-2.18531	0.00925782	0.924429	0.965071
miR-10a-3p	0.0879947	8.21314	2.05891	0.168756	0.361898
miR-455-5p	0.0839266	7.572	1.63127	0.218031	0.421807
miR-548k	0.0836019	9.69133	2.03659	0.170961	0.365425
miR-365a-3p	0.08312	5.14516	0.762221	0.394327	0.601942
miR-6720-3p	0.0825426	1.82966	0.0103863	0.922028	0.963335
miR-548j-5p	0.0803	3.39165	0.426313	0.522197	0.703608
miR-548o-3p	0.0795912	7.83378	1.3468	0.261256	0.468682
miR-3158-3p	0.0792996	7.3541	0.245887	0.633021	0.777728
miR-3158-5p	0.0792996	7.3541	0.245887	0.633021	0.777728
let-7g-5p	0.0775853	10.9052	2.18553	0.156892	0.344372
miR-3139	0.0771133	2.38142	0.222597	0.642833	0.783388
miR-140-5p	0.0769447	5.23293	0.348518	0.563522	0.733028
miR-6515-5p	0.0740303	1.13201	0.080436	0.779999	0.874198
miR-874-5p	0.0729809	2.03363	0.068803	0.797279	0.885542
miR-3149	0.0720182	-1.8172	0.0114345	0.916046	0.961026
miR-3684	0.0716379	3.40725	0.251439	0.622244	0.771748
miR-4804-5p	0.0713921	-1.10855	0.0189268	0.89213	0.948024
miR-548b-3p	0.0702432	5.10284	0.533317	0.474774	0.665823
miR-4498	0.0699492	-1.8763	0.00862116	0.927066	0.966719
miR-125a-5p	0.0681827	10.1138	1.06032	0.317012	0.532588
miR-6739-5p	0.0669629	-2.53341	0.00395344	0.95057	0.97753
miR-17-5p	0.0644581	11.8214	1.50394	0.236135	0.44437
miR-103a-3p	0.0635874	13.0484	1.44351	0.245406	0.455903
miR-103b	0.0635874	13.0484	1.44351	0.245406	0.455903
miR-3620-3p	0.0606919	1.40069	0.0896134	0.768157	0.868582
miR-3146	0.0591792	0.28244	0.0493293	0.844246	0.919507
miR-3679-5p	0.0581511	-0.655891	0.0170092	0.897706	0.952399
miR-636	0.0576898	0.696537	0.0409517	0.841939	0.917841
miR-3680-5p	0.0570046	-0.71881	0.0149313	0.904122	0.955327
miR-4638-3p	0.0557573	0.426061	0.0369253	0.849805	0.919507
miR-4797-3p	0.0553747	0.325506	0.035583	0.885608	0.943396
miR-378a-3p	0.0552437	13.9963	1.08808	0.310938	0.527703
miR-941	0.0546577	8.70136	0.727522	0.405085	0.610197
miR-1253	0.0532742	0.413073	0.0378218	0.848017	0.919507
miR-4421	0.0522773	3.14147	0.1192	0.733974	0.841589
miR-96-5p	0.0508441	7.6616	0.594494	0.45086	0.648483
miR-597-5p	0.0446709	0.699011	0.0326687	0.914294	0.961026
miR-6785-5p	0.0442563	-2.53949	0.0017833	0.966789	0.983894
miR-361-5p	0.0424039	8.74143	0.413349	0.528518	0.707065
miR-199a-5p	0.0420372	0.588059	0.0191662	0.891454	0.948024
miR-140-3p	0.041224	9.6576	0.459883	0.50645	0.691143
miR-6888-3p	0.0408115	0.15813	0.0141146	0.906768	0.956574
miR-4749-5p	0.0405619	-1.76004	0.00438388	0.947952	0.97741
let-7b-3p	0.0400667	3.56701	0.00634696	0.938992	0.973273
miR-3605-5p	0.0398589	4.40992	0.138761	0.71394	0.830281
miR-582-3p	0.0385316	7.3818	0.247556	0.624927	0.772917
miR-3611	0.0312106	2.0279	0.0287007	0.867394	0.933127
miR-30a-5p	0.0294598	13.3055	0.281546	0.602286	0.759922
miR-4511	0.0293683	2.31577	0.0329716	0.945497	0.976914
miR-3919	0.0285184	-1.97732	0.00147462	0.969798	0.983894
miR-181b-5p	0.0260688	10.1887	0.166078	0.688509	0.810046
miR-3144-5p	0.0260076	2.55551	0.0215897	0.884845	0.943353
miR-551a	0.0202779	0.331953	0.00464955	0.946401	0.977075
miR-18a-5p	0.0202332	9.59489	0.113386	0.740283	0.847335
miR-550a-3-5p	0.0191056	2.03489	0.00736411	0.932577	0.968931
miR-5001-3p	0.0175791	3.02333	0.0161203	0.900399	0.953707
miR-181d-5p	0.0175201	9.35777	0.0802326	0.780269	0.874198
miR-128-3p	0.0155643	10.7646	0.0642727	0.802788	0.888509
miR-449c-5p	0.0131167	6.59826	0.0249333	0.876321	0.938853
miR-3940-3p	0.0107923	0.795429	0.00179601	0.966671	0.983894
miR-548f-3p	0.0105976	5.00948	0.0142814	0.906222	0.956574
miR-127-3p	0.00982855	-0.437719	0.000683952	0.979428	0.988511
miR-6866-3p	0.00972209	-0.00114709	0.000922198	0.976114	0.986691
miR-576-5p	0.00685129	7.56933	0.00840009	0.928004	0.966719
miR-30e-5p	0.00291555	14.5034	0.00350913	0.953426	0.978625
miR-26a-5p	0.00219351	14.5952	0.00156325	0.968904	0.983894
miR-3159	0.00184245	0.727493	3.8e-05	0.995151	0.998207
miR-15b-3p	0.0012706	5.74711	0.000213077	0.988517	0.994671
miR-302a-5p	0.000372807	-2.10683	7.39e-08	0.999786	0.999786
miR-132-5p	0.000337146	5.08162	1.41e-05	0.99705	0.998463
miR-98-5p	0.000177797	9.12826	8.56e-06	0.997699	0.998463
miR-561-5p	-0.00032718	8.64402	2.7e-05	0.995914	0.998207
miR-181c-3p	-0.000873446	8.91774	0.000149217	0.99039	0.994671
miR-450a-5p	-0.000977965	8.02505	0.000145601	0.990508	0.994671
miR-340-5p	-0.00223031	11.6157	0.00158768	0.968662	0.983894
miR-548f-5p	-0.00229948	1.8806	0.000168137	0.989799	0.994671
miR-338-5p	-0.00274465	6.05247	0.00121414	0.972594	0.983894
miR-3678-5p	-0.00338298	0.891723	0.000143573	0.990574	0.994671
miR-18a-3p	-0.00376023	5.53298	0.00192979	0.965453	0.983894
miR-17-3p	-0.0056609	8.98596	0.00798429	0.929803	0.966818
miR-30d-5p	-0.00618547	13.1554	0.011415	0.916117	0.961026
miR-877-5p	-0.00657722	5.30751	0.00343855	0.953897	0.978625
miR-4662b	-0.00748913	1.83948	0.00124288	0.972271	0.983894
miR-4662a-5p	-0.00748913	1.83948	0.00124288	0.972271	0.983894
miR-4473	-0.00768666	3.93297	0.00488104	0.945085	0.976914
miR-9900	-0.00864948	-1.60134	0.000134898	0.990863	0.994671
miR-1285-3p	-0.0101384	3.35839	0.00487918	0.945095	0.976914
miR-4474-3p	-0.0107129	2.29955	0.00383216	0.951333	0.97753
miR-3065-3p	-0.012	6.06593	0.0236168	0.879603	0.939394
miR-1468-5p	-0.0122522	7.00148	0.0150481	0.903797	0.955327
miR-6733-5p	-0.0160643	0.754246	0.00393732	0.95067	0.97753
miR-4724-5p	-0.0162931	-1.36495	0.000629263	0.980268	0.988594
miR-873-3p	-0.0172214	-0.738875	0.00123585	0.97235	0.983894
miR-3616-5p	-0.0193351	0.546705	0.0043384	0.948222	0.97741
miR-550b-3p	-0.0193799	6.95273	0.0697571	0.794742	0.885232
miR-550a-5p	-0.0200219	6.9523	0.074523	0.788022	0.879621
miR-767-5p	-0.0215083	1.85425	0.0117368	0.914948	0.961026
miR-106b-3p	-0.0215587	6.79233	0.00839799	0.92972	0.966818
miR-423-3p	-0.0231627	11.5244	0.202519	0.658159	0.790538
miR-3184-5p	-0.0232142	11.5245	0.203409	0.657461	0.790538
miR-126-5p	-0.0232809	10.6098	0.14573	0.707195	0.82464
miR-1288-5p	-0.0233698	-0.883315	0.0023528	0.961857	0.9837
miR-4667-5p	-0.0237053	-0.623835	0.00398318	0.950384	0.97753
miR-339-3p	-0.0250712	7.685	0.136047	0.716619	0.831915
miR-212-5p	-0.0275211	4.56583	0.0472559	0.830396	0.909813
miR-7114-5p	-0.0283531	-1.72587	0.00207986	0.977689	0.987519
miR-4762-5p	-0.0303816	3.09479	0.0414537	0.840988	0.917841
miR-891a-5p	-0.0305655	2.1419	0.0369738	0.849708	0.919507
miR-5584-5p	-0.03184	-0.0734281	0.00223465	0.96334	0.983894
miR-410-3p	-0.0348501	-2.3972	0.00133771	0.971233	0.983894
miR-5579-3p	-0.0355154	1.1682	0.00134477	0.971894	0.983894
miR-509-3p	-0.0372513	2.60734	0.0553646	0.81668	0.898474
miR-378h	-0.0376954	-0.166974	0.00339544	0.954686	0.978665
miR-6783-5p	-0.0385432	0.243837	0.0189716	0.899444	0.953469
miR-5094	-0.03856	2.58926	0.0509758	0.823961	0.90428
miR-542-5p	-0.0397153	4.15524	0.127546	0.725213	0.837677
miR-148b-3p	-0.0399356	11.7442	0.541871	0.471304	0.665114
miR-548l	-0.0403051	3.66765	0.124837	0.728021	0.838444
miR-3129-3p	-0.040373	-1.79268	0.00294898	0.957301	0.980576
miR-1296-5p	-0.0405893	4.14926	0.0916141	0.765664	0.866514
miR-449c-3p	-0.0418151	-1.30593	0.00529504	0.942808	0.976453
miR-199b-5p	-0.0424549	5.8646	0.26109	0.615688	0.767209
miR-6508-3p	-0.0427012	-2.22038	0.00260714	0.95985	0.982417
miR-5191	-0.0435564	-1.18052	0.00687665	0.934842	0.970511
miR-183-5p	-0.0440487	12.0765	0.64135	0.433844	0.632366
miR-5002-5p	-0.0443865	2.60951	0.0802299	0.780273	0.874198
miR-6862-5p	-0.0448468	-0.332049	0.0106881	0.918821	0.961026
miR-1912-3p	-0.0455611	-2.4758	0.00198288	0.964981	0.983894
miR-1180-3p	-0.0456332	7.58759	0.392809	0.538829	0.712258
miR-362-5p	-0.0463377	4.74272	0.157768	0.69597	0.81519
miR-425-5p	-0.046367	9.87558	0.556346	0.46553	0.663012
miR-624-5p	-0.0463687	4.09879	0.206624	0.654953	0.790538
miR-3200-3p	-0.0464246	5.53947	0.287032	0.598799	0.758011
miR-497-5p	-0.0495244	7.60312	0.511086	0.483995	0.672752
miR-6895-3p	-0.0496005	-0.786527	0.00834774	0.928228	0.966719
miR-651-5p	-0.0499324	-1.12381	0.00607136	0.938767	0.973273
miR-4761-3p	-0.0522468	3.12638	0.174663	0.681027	0.803805
miR-92b-3p	-0.0541638	12.169	0.892978	0.357396	0.570611
miR-556-5p	-0.0581512	2.68773	0.0605508	0.809605	0.893813
miR-744-3p	-0.0593399	5.32015	0.288462	0.597897	0.758011
miR-499a-5p	-0.0603019	0.81207	0.0700674	0.815411	0.898474
miR-499b-3p	-0.0603019	0.81207	0.0700674	0.815411	0.898474
miR-548e-5p	-0.0603523	5.75747	0.534176	0.474423	0.665823
miR-99b-5p	-0.0621372	10.9713	0.116686	0.743511	0.849542
miR-214-5p	-0.0625475	0.441267	0.0549863	0.817295	0.898474
miR-3120-3p	-0.0625475	0.441267	0.0549863	0.817295	0.898474
miR-452-5p	-0.0692627	5.07002	0.542338	0.471116	0.665114
miR-3157-3p	-0.0695011	4.18884	0.377623	0.546699	0.719678
miR-3660	-0.0709829	3.00176	0.204021	0.656982	0.790538
miR-3941	-0.0711812	-0.433075	0.0309507	0.862348	0.92923
miR-31-5p	-0.0712516	9.53654	1.4765	0.240287	0.450883
miR-4746-5p	-0.073244	6.1367	0.874612	0.362269	0.574877
miR-5587-3p	-0.073293	1.54208	0.123331	0.729596	0.839518
miR-2277-5p	-0.074616	5.03174	0.656704	0.42849	0.628382
miR-509-3-5p	-0.0746238	-1.85637	0.0109779	0.917732	0.961026
miR-374a-3p	-0.0746337	9.53399	1.17254	0.293415	0.504875
miR-135b-5p	-0.0762829	0.609826	0.0597949	0.809633	0.893813
miR-548ba	-0.0810196	-0.707275	0.0315598	0.861015	0.92923
miR-193a-3p	-0.0816338	7.10275	0.942813	0.344641	0.555236
miR-5003-5p	-0.0829272	-2.15384	0.0119424	0.914209	0.961026
miR-5003-3p	-0.0857345	-0.960516	0.0262632	0.873095	0.937716
miR-933	-0.0860072	0.457392	0.0999862	0.755546	0.858037
miR-449b-5p	-0.0860775	6.51089	1.02864	0.324147	0.537069
miR-4734	-0.0907697	-1.86027	0.0153364	0.902838	0.955327
miR-133a-3p	-0.0923913	4.29436	0.441683	0.514879	0.698994
miR-4775	-0.0942828	4.19331	0.702378	0.413163	0.617157
miR-27b-3p	-0.0961634	13.3211	1.98286	0.17897	0.3776
miR-3691-3p	-0.0982109	1.91314	0.286746	0.59898	0.758011
miR-296-3p	-0.0984803	5.75588	1.26092	0.276482	0.485982
miR-7112-3p	-0.0987024	-1.03448	0.0374584	0.848739	0.919507
miR-29b-2-5p	-0.0992174	0.646494	0.153756	0.699654	0.81877
miR-4795-5p	-0.100689	-1.98427	0.0179375	0.894968	0.950267
miR-548ar-3p	-0.101801	0.352022	0.107694	0.746636	0.851621
miR-5588-5p	-0.105501	-0.51844	0.0688655	0.796026	0.885528
miR-30e-3p	-0.10697	10.289	2.60143	0.124457	0.291816
miR-3155b	-0.107512	3.87257	0.800796	0.382866	0.593475
miR-4433b-5p	-0.110078	-2.0872	0.0106199	0.919082	0.961026
miR-4433a-3p	-0.110078	-2.0872	0.0106199	0.919082	0.961026
miR-10399-3p	-0.11102	4.16841	0.688658	0.417676	0.617795
miR-421	-0.11207	11.4344	5.09045	0.0369629	0.124046
miR-3685	-0.113315	1.56426	0.350322	0.561417	0.731747
miR-659-5p	-0.113381	3.62349	1.0029	0.330109	0.541441
miR-30a-3p	-0.114097	8.64708	2.75261	0.114713	0.28108
miR-3942-5p	-0.115061	1.3769	0.260276	0.616235	0.767209
miR-597-3p	-0.119426	1.39641	0.354199	0.55928	0.72969
miR-610	-0.119877	-0.145113	0.108522	0.745701	0.851298
miR-99b-3p	-0.119955	6.16332	2.30415	0.146691	0.325814
miR-4742-3p	-0.121189	1.80907	0.363225	0.554366	0.724727
miR-874-3p	-0.122178	5.01134	1.44963	0.244446	0.455903
miR-143-3p	-0.123147	3.30075	0.790107	0.385991	0.593763
miR-1179	-0.123412	-0.714636	0.0749959	0.787368	0.879621
miR-4747-3p	-0.124048	-1.35172	0.0475247	0.829922	0.909813
miR-24-2-5p	-0.124787	3.83103	1.02391	0.325229	0.537657
miR-5586-5p	-0.125024	1.07597	0.314317	0.582073	0.745282
miR-191-5p	-0.126444	14.6593	7.33511	0.014545	0.0611388
miR-15a-5p	-0.127362	8.77315	0.185365	0.681327	0.803805
miR-4326	-0.129378	4.02903	1.31005	0.267631	0.474255
miR-628-3p	-0.132803	5.50032	1.68195	0.211322	0.416269
miR-30c-2-3p	-0.138766	5.43435	1.67216	0.212597	0.417522
miR-7706	-0.141062	7.79656	4.27748	0.0535582	0.159696
miR-570-5p	-0.141213	-2.22522	0.0243564	0.877748	0.938853
miR-6784-3p	-0.14211	-0.438276	0.113962	0.739649	0.847335
miR-505-5p	-0.142598	2.82065	0.989696	0.333226	0.544673
miR-5683	-0.142885	4.42815	1.64368	0.216364	0.421807
miR-1185-1-3p	-0.143888	-2.39903	0.0224825	0.88272	0.941857
miR-592	-0.143926	1.59072	0.552576	0.467022	0.663448
miR-6511a-5p	-0.144295	-0.00308161	0.150402	0.702777	0.820954
miR-342-3p	-0.144873	7.48673	3.31993	0.0853902	0.227591
miR-584-5p	-0.145525	0.867286	0.316637	0.580695	0.744445
miR-1271-3p	-0.147865	-2.0531	0.0297075	0.865111	0.931439
miR-4672	-0.149219	0.408464	0.284641	0.643026	0.783388
miR-3175	-0.155865	1.11859	0.434539	0.518257	0.701488
miR-378a-5p	-0.15795	3.54961	1.13347	0.301348	0.515132
miR-4741	-0.158728	1.0097	0.330923	0.572359	0.738591
miR-628-5p	-0.159721	7.09489	5.5287	0.0305112	0.108873
miR-3922-3p	-0.162036	2.51436	0.790739	0.385806	0.593763
miR-508-3p	-0.162713	0.145613	0.217929	0.646319	0.786666
miR-4497	-0.164918	-1.06248	0.0864286	0.772188	0.872385
miR-4454	-0.165293	-0.526158	0.171381	0.683862	0.806068
miR-4517	-0.166804	4.10912	2.30477	0.14664	0.325814
miR-1307-3p	-0.166823	7.88893	1.15227	0.314271	0.530281
miR-1295b-3p	-0.167254	-1.05641	0.126749	0.726035	0.837677
miR-99a-5p	-0.16857	6.50618	3.14392	0.0934223	0.241603
miR-4786-5p	-0.171034	3.62504	1.6077	0.221245	0.425974
miR-4467	-0.172131	4.21155	1.80828	0.195698	0.396865
miR-3124-5p	-0.173358	-1.09611	0.121305	0.731733	0.841235
miR-6516-5p	-0.174052	0.713014	0.412482	0.528946	0.707065
miR-100-5p	-0.174201	3.97781	1.31986	0.266181	0.472828
miR-330-3p	-0.178821	6.21293	3.26302	0.0878949	0.231013
miR-4733-5p	-0.180293	-1.25633	0.0695204	0.795082	0.885232
miR-4794	-0.180644	-0.666378	0.131235	0.721445	0.836774
miR-6741-3p	-0.181389	-1.08059	0.0713881	0.79247	0.883831
miR-4522	-0.181593	-0.0379161	0.300503	0.590416	0.751543
miR-578	-0.183169	-1.10549	0.0844998	0.774669	0.873161
miR-331-3p	-0.184734	5.77638	4.44748	0.0494757	0.150268
let-7f-2-3p	-0.187442	5.99926	4.04867	0.0596835	0.173215
miR-1266-5p	-0.188195	3.72815	2.2681	0.149704	0.330818
miR-6751-5p	-0.188395	-2.35457	0.0416665	0.840586	0.917841
miR-6514-3p	-0.188588	-1.05684	0.152238	0.701062	0.819684
miR-383-5p	-0.192532	0.80056	0.513058	0.483164	0.672721
miR-3619-5p	-0.195271	1.46917	0.791734	0.385513	0.593763
miR-1343-3p	-0.195482	1.40697	0.744604	0.399734	0.604928
miR-6814-5p	-0.196109	-2.0602	0.0376475	0.848362	0.919507
let-7i-5p	-0.196803	11.3716	11.3392	0.00349582	0.0201125
miR-5579-5p	-0.197054	0.187012	0.347834	0.562797	0.732815
miR-3126-5p	-0.200554	3.19865	2.15733	0.159443	0.348688
miR-660-3p	-0.204126	1.31182	0.688238	0.417815	0.617795
miR-548ag	-0.20493	3.31454	1.92045	0.183025	0.383062
miR-30c-5p	-0.205485	12.0318	12.5402	0.00238379	0.0148958
miR-6769b-3p	-0.205664	-2.17925	0.0341565	0.855476	0.924112
miR-21-3p	-0.206579	8.07879	7.93037	0.0115688	0.0513908
miR-6878-3p	-0.207809	-2.00314	0.0783108	0.782844	0.875338
miR-3135a	-0.208221	-0.91905	0.161165	0.692893	0.813044
miR-6817-3p	-0.209573	-0.17017	0.181576	0.676263	0.801664
miR-581	-0.211235	0.482326	0.416439	0.526999	0.707065
miR-1258	-0.212068	-0.643315	0.202865	0.657888	0.790538
miR-365b-5p	-0.212447	1.22254	0.86222	0.365612	0.576149
miR-299-3p	-0.213074	-1.43152	0.112013	0.741798	0.848326
miR-345-5p	-0.215898	10.8437	12.7703	0.00221959	0.0142097
miR-542-3p	-0.216679	6.91117	6.91635	0.0171589	0.0698117
miR-545-5p	-0.217172	3.06658	1.51377	0.23467	0.44353
miR-491-3p	-0.218682	1.08288	1.02165	0.32575	0.537663
miR-488-3p	-0.220223	3.40208	3.42918	0.0808134	0.21988
let-7d-5p	-0.220332	8.72847	7.62146	0.0130172	0.0562928
miR-31-3p	-0.220482	1.04093	0.952788	0.342167	0.553056
miR-19b-1-5p	-0.221642	2.53077	1.802	0.196439	0.397751
miR-342-5p	-0.223956	5.0422	4.11331	0.0578745	0.168715
miR-1909-3p	-0.225706	-2.08236	0.0916611	0.765606	0.866514
miR-1910-3p	-0.227268	-1.89773	0.0532351	0.82022	0.900932
miR-1269b	-0.229457	2.74099	0.350769	0.572166	0.738591
miR-7155-5p	-0.231213	-0.983865	0.178	0.678179	0.802266
miR-486-5p	-0.232377	11.3177	1.82513	0.221793	0.425974
miR-486-3p	-0.232377	11.3177	1.82513	0.221793	0.425974
miR-602	-0.232422	-1.32787	0.15782	0.695922	0.81519
miR-484	-0.235873	8.72833	12.1222	0.00271814	0.0165641
miR-20a-3p	-0.23712	5.11028	6.12403	0.0237024	0.0899865
miR-424-3p	-0.245163	6.99938	9.78972	0.00589171	0.0302936
miR-6882-5p	-0.245939	1.52367	0.980238	0.335485	0.546314
miR-1256	-0.247274	-0.875173	0.236138	0.632972	0.777728
miR-103a-2-5p	-0.249911	1.18599	0.995454	0.331861	0.543122
miR-3911	-0.251721	1.44277	1.39648	0.252952	0.46436
miR-6850-5p	-0.252265	-0.319171	0.509339	0.484732	0.672752
miR-210-5p	-0.254637	0.181961	0.600568	0.448594	0.648079
miR-375-3p	-0.25519	9.80898	11.1834	0.00368651	0.0207525
let-7g-3p	-0.255208	1.86088	1.98911	0.17577	0.37387
miR-501-3p	-0.256795	9.47028	4.15724	0.0730973	0.20355
miR-1284	-0.263731	2.53144	2.65015	0.121213	0.287825
miR-148b-5p	-0.264394	8.80261	19.305	0.000363362	0.00316367
miR-146b-3p	-0.264558	2.1209	2.65964	0.120592	0.287397
miR-4479	-0.26723	-1.09431	0.212775	0.65022	0.788894
miR-580-5p	-0.267889	-0.861604	0.144718	0.709393	0.826465
miR-6769a-5p	-0.267926	-1.7493	0.12036	0.732736	0.841267
miR-4803	-0.268344	-0.963082	0.289822	0.597042	0.758011
miR-577	-0.268473	10.2982	26.254	7.48e-05	0.000814596
miR-497-3p	-0.269339	-0.874336	0.190129	0.668082	0.795365
miR-3934-5p	-0.271432	1.94468	2.05033	0.1696	0.36311
miR-5695	-0.273044	-0.37485	0.506024	0.486137	0.673986
miR-4515	-0.274095	-0.594541	0.407349	0.531492	0.708659
miR-1306-3p	-0.274503	3.32092	0.702805	0.428663	0.628382
let-7a-3p	-0.276086	6.97936	15.8106	0.000911362	0.00676272
miR-570-3p	-0.276851	-1.32681	0.230956	0.636704	0.780052
miR-188-3p	-0.281655	2.87411	3.87377	0.064917	0.185925
miR-4657	-0.281659	-2.40681	0.0379772	0.847709	0.919507
miR-676-5p	-0.283692	2.11779	3.06273	0.0974257	0.249486
miR-1911-5p	-0.289122	-1.87324	0.10628	0.748243	0.85271
miR-3939	-0.290615	3.80441	7.15386	0.0156167	0.0647472
miR-29a-5p	-0.292403	1.80529	2.22959	0.153005	0.336972
miR-6847-5p	-0.292452	2.01766	3.20713	0.0904393	0.235286
miR-6892-5p	-0.292881	-2.52672	0.0424045	0.839201	0.917841
miR-5000-5p	-0.295896	-0.25545	0.618886	0.44187	0.639781
miR-4748	-0.296998	-0.553269	0.285015	0.60106	0.759173
miR-4742-5p	-0.297363	1.66722	2.61354	0.123641	0.290788
miR-34b-5p	-0.297719	-1.27256	0.196816	0.66268	0.792326
miR-6750-3p	-0.305443	-1.80754	0.20045	0.659791	0.791264
miR-340-3p	-0.306224	8.14666	19.8272	0.000319291	0.00281753
miR-1273c	-0.308089	-1.61274	0.180052	0.676442	0.801664
miR-3174	-0.310211	4.04366	7.7123	0.012571	0.0547259
miR-489-3p	-0.311809	3.52468	4.49986	0.0482909	0.148623
miR-500a-3p	-0.315959	10.5599	30.2289	3.4e-05	0.000439542
miR-3085-5p	-0.316955	0.0917602	0.761538	0.394535	0.601942
miR-92b-5p	-0.318134	1.44547	2.89749	0.106219	0.264938
miR-151b	-0.320122	2.9286	0.264209	0.624962	0.772917
miR-3180-3p	-0.32066	-0.627642	0.596781	0.450004	0.648483
miR-6783-3p	-0.321057	2.24685	2.61123	0.123797	0.290788
miR-1292-3p	-0.321188	-0.942751	0.408393	0.530972	0.708659
miR-3615	-0.323336	5.83362	12.3136	0.00255895	0.0156901
miR-4423-3p	-0.323789	0.0264929	0.639543	0.43448	0.632588
miR-450a-2-3p	-0.324681	1.23263	1.82295	0.19398	0.393993
miR-4785	-0.32721	0.092985	0.701389	0.413486	0.617157
miR-6742-3p	-0.328196	1.72096	2.46758	0.133924	0.306851
miR-3197	-0.329813	0.00322572	0.973689	0.337063	0.548199
miR-6768-3p	-0.330177	-2.44766	0.0967079	0.75945	0.861722
miR-6764-5p	-0.331858	-1.78274	0.226618	0.639867	0.781727
miR-2110	-0.332316	2.62418	5.58583	0.029769	0.106808
miR-6852-5p	-0.332618	0.217472	1.00292	0.330104	0.541441
miR-1276	-0.332643	4.54588	8.63449	0.00889917	0.0419578
miR-1287-5p	-0.335246	5.02406	11.4806	0.00333868	0.0194964
miR-6840-5p	-0.338398	1.00717	1.6349	0.217542	0.421807
miR-6818-3p	-0.339593	-0.408241	0.885473	0.359376	0.572372
miR-1910-5p	-0.339845	2.76264	5.44096	0.0316924	0.112169
miR-219a-1-3p	-0.340134	1.58027	2.67671	0.119487	0.286329
miR-6761-5p	-0.340889	-0.965407	0.495144	0.490798	0.678288
miR-1298-5p	-0.341197	2.66427	2.55433	0.13062	0.301395
miR-302d-3p	-0.341631	-2.29037	0.0855202	0.773353	0.872946
miR-6820-5p	-0.345589	0.911288	1.4442	0.245297	0.455903
miR-766-5p	-0.346206	1.50139	2.37773	0.140769	0.315884
miR-1178-3p	-0.346484	-2.2243	0.142671	0.710132	0.826588
miR-183-3p	-0.34974	5.22636	14.7199	0.00124084	0.00848452
miR-605-5p	-0.353827	-1.68163	0.267536	0.611394	0.765562
miR-3907	-0.357235	-1.94538	0.261437	0.615455	0.767209
miR-3122	-0.35762	-0.839775	0.517991	0.481098	0.671276
miR-141-3p	-0.358215	3.2517	0.776351	0.409396	0.613859
miR-7-5p	-0.358765	4.0388	3.62241	0.0815393	0.220477
miR-4688	-0.361493	-1.35891	0.236917	0.632644	0.777728
miR-6733-3p	-0.365071	0.163765	1.3527	0.260251	0.46811
miR-98-3p	-0.366032	3.80263	10.218	0.00508285	0.0268753
miR-3529-3p	-0.367123	2.90297	3.62874	0.0749227	0.20819
miR-1286	-0.37217	4.9464	12.92	0.00211955	0.0136361
miR-4783-3p	-0.373252	0.214088	1.50623	0.235793	0.444366
miR-6858-3p	-0.37718	-1.96316	0.130003	0.722697	0.837374
miR-361-3p	-0.380243	5.75533	14.8346	0.00120058	0.00829606
miR-758-3p	-0.380502	-2.23185	0.194857	0.664925	0.793777
miR-3177-5p	-0.381347	-0.155666	1.01153	0.328091	0.540336
miR-6816-3p	-0.382373	-0.984847	0.559813	0.464164	0.662898
miR-365a-5p	-0.382438	-0.946895	0.547282	0.469132	0.664798
miR-222-3p	-0.382519	14.2299	25.2476	0.000267604	0.00243967
miR-3944-3p	-0.383019	1.34401	2.00614	0.174415	0.3722
miR-511-5p	-0.383779	-0.574536	0.915042	0.351667	0.564916
miR-3152-5p	-0.38507	-0.181	0.896409	0.356497	0.569871
miR-200b-3p	-0.385526	2.3042	5.83926	0.0267158	0.0977334
miR-9986	-0.386438	-0.80737	0.647371	0.431732	0.632109
miR-483-5p	-0.386733	0.616585	1.36603	0.257999	0.466538
miR-6716-3p	-0.389503	0.702574	2.54961	0.128024	0.296453
miR-6842-3p	-0.392589	0.278446	1.9418	0.18073	0.380584
miR-1843	-0.399498	5.672	17.9572	0.000512064	0.00414495
miR-4642	-0.401329	-0.708262	0.878681	0.361181	0.574547
miR-6735-5p	-0.401383	-0.78395	0.693245	0.416159	0.617795
miR-3928-5p	-0.406588	-0.318682	0.891233	0.357855	0.570646
miR-6770-3p	-0.407702	1.70668	4.60377	0.0460363	0.142811
miR-1287-3p	-0.407849	-2.07161	0.174893	0.680831	0.803805
miR-3186-3p	-0.409034	1.09995	3.95265	0.0624932	0.179771
miR-6500-3p	-0.413182	2.43718	7.27732	0.0148774	0.0620761
miR-940	-0.414167	2.23608	0.738037	0.420008	0.619809
miR-186-3p	-0.415036	3.0162	7.47092	0.0137965	0.0592494
miR-760	-0.415724	2.34601	4.39215	0.0507637	0.153466
miR-2467-3p	-0.416594	-1.57109	0.330003	0.572888	0.738591
miR-6806-3p	-0.419008	0.133182	1.31669	0.266464	0.472828
miR-3143	-0.419513	1.65519	3.65647	0.0721801	0.20229
miR-346	-0.421723	2.46704	7.12193	0.0158145	0.0653601
miR-6886-5p	-0.428062	0.678634	2.09529	0.165238	0.356695
miR-6514-5p	-0.428518	1.28947	3.04299	0.0984296	0.250996
miR-195-3p	-0.429839	3.99805	9.3015	0.00699533	0.0346057
miR-6728-5p	-0.433003	-0.620314	0.645865	0.432258	0.632172
miR-3190-5p	-0.439142	-2.19146	0.264783	0.61322	0.766378
miR-3191-3p	-0.439142	-2.19146	0.264783	0.61322	0.766378
miR-4765	-0.440352	-1.56147	0.477988	0.498306	0.6836
miR-373-3p	-0.442731	-0.926487	0.513912	0.48282	0.672721
miR-6884-5p	-0.443701	0.0893541	1.29674	0.269991	0.477143
miR-93-3p	-0.444987	6.76014	32.7087	2.15e-05	0.000301774
miR-1226-3p	-0.445109	3.60794	6.28728	0.0245602	0.0921714
miR-1277-5p	-0.445585	3.48393	1.28317	0.297098	0.508532
miR-4730	-0.446178	-2.18089	0.189141	0.66889	0.795504
miR-4712-3p	-0.446509	-1.49577	0.426339	0.522184	0.703608
miR-4745-5p	-0.450976	0.962539	2.76703	0.113832	0.279446
miR-5586-3p	-0.45975	-1.46686	0.606303	0.446471	0.645727
miR-548ah-3p	-0.460097	-0.877352	0.980816	0.335347	0.546314
miR-514a-3p	-0.464475	-1.06087	0.565514	0.461933	0.660772
miR-3194-5p	-0.466569	-0.734711	1.0825	0.312145	0.528744
miR-181d-3p	-0.466784	-0.763301	0.697848	0.414645	0.617795
miR-3155a	-0.466912	3.80833	11.3016	0.00353899	0.0202716
miR-3074-3p	-0.46773	3.94427	15.319	0.0010459	0.00738351
miR-187-3p	-0.468148	7.1627	48.1502	1.92e-06	3.98e-05
miR-4660	-0.469103	0.44923	1.18256	0.296972	0.508532
miR-1292-5p	-0.479788	0.39806	3.26222	0.0879309	0.231013
miR-671-5p	-0.480294	5.29595	17.699	0.000547718	0.00436171
miR-5010-5p	-0.48126	0.954985	3.75991	0.0686107	0.196073
miR-1914-5p	-0.482361	1.47026	3.69175	0.0709387	0.19993
miR-10b-3p	-0.48459	5.11128	11.9089	0.00393598	0.021874
miR-6772-3p	-0.491413	-2.27417	0.309388	0.585021	0.74686
miR-3605-3p	-0.49338	3.70656	11.2733	0.00357193	0.0202824
miR-188-5p	-0.493624	6.11146	38.3726	8.19e-06	0.000130369
miR-3187-5p	-0.495603	-1.75267	0.434158	0.518438	0.701488
miR-615-3p	-0.495859	9.94874	48.7545	1.77e-06	3.72e-05
miR-153-5p	-0.503904	1.84515	7.4127	0.0141119	0.0596444
miR-6818-5p	-0.512127	1.77657	6.57397	0.0196955	0.0779465
miR-24-1-5p	-0.512216	3.8875	17.7958	0.000534042	0.00427889
miR-6781-5p	-0.512482	-2.34788	0.244531	0.627036	0.774748
miR-548aw	-0.514416	-2.30101	0.283845	0.600819	0.759173
miR-138-5p	-0.515739	7.31436	56.2526	6.75e-07	1.94e-05
miR-6837-3p	-0.517322	1.23652	5.10586	0.0367111	0.123569
miR-6765-3p	-0.519305	-1.14118	0.438132	0.518865	0.701488
miR-6854-5p	-0.520541	-2.49053	0.198592	0.661264	0.791577
miR-429	-0.525026	-0.394139	1.63977	0.216887	0.421807
miR-181a-2-3p	-0.525327	7.75245	6.66112	0.0378768	0.125551
miR-8072	-0.529105	-0.997901	0.863901	0.365156	0.576149
miR-654-3p	-0.533231	1.17058	4.97456	0.0389215	0.127397
miR-6747-3p	-0.541677	0.229124	2.82977	0.110093	0.271798
miR-23c	-0.545457	-1.90106	0.597085	0.449891	0.648483
miR-6838-5p	-0.553599	-1.0009	1.37655	0.256241	0.465439
miR-185-3p	-0.553733	3.41838	16.4662	0.000761054	0.00582624
miR-3181	-0.55461	-0.536984	1.39089	0.253869	0.46436
miR-6791-3p	-0.555675	-1.68146	0.327046	0.576548	0.741844
miR-3085-3p	-0.561322	1.55189	5.78932	0.0272881	0.0995483
miR-1538	-0.561828	1.04518	4.46341	0.0491119	0.149682
miR-943	-0.562244	1.73917	8.84711	0.00823531	0.0393967
miR-7703	-0.563756	0.537622	4.6483	0.0451072	0.14041
miR-4720-5p	-0.564253	-2.02858	0.532393	0.475151	0.665823
miR-1908-5p	-0.570457	0.666624	4.11852	0.0577315	0.168674
miR-6500-5p	-0.571423	-1.97574	0.463463	0.504821	0.690363
miR-4520-3p	-0.572329	-2.4786	0.201984	0.65858	0.790538
miR-103a-1-5p	-0.57308	-1.43646	0.632468	0.436989	0.634825
miR-2276-3p	-0.576089	-1.56902	0.79675	0.384045	0.593763
miR-4769-5p	-0.583152	-1.78953	0.539245	0.472365	0.665489
miR-7977	-0.595441	-1.40636	0.768823	0.392329	0.600683
miR-671-3p	-0.599145	6.56298	46.1226	2.54e-06	4.93e-05
miR-6516-3p	-0.604877	1.84389	9.71483	0.0060475	0.0307317
miR-889-3p	-0.605819	-0.684189	1.43008	0.24753	0.458209
miR-653-5p	-0.609945	4.64967	29.687	3.77e-05	0.000478788
miR-1229-5p	-0.614983	-2.23431	0.251967	0.621881	0.771748
miR-331-5p	-0.618626	4.54847	30.6737	3.13e-05	0.000408148
miR-29c-5p	-0.622464	3.06621	13.7304	0.00165847	0.010776
miR-3918	-0.623218	-1.14868	1.20807	0.286444	0.497301
miR-6812-3p	-0.623614	-0.819394	0.805456	0.384769	0.593763
miR-3187-3p	-0.624488	0.76533	4.85424	0.0410818	0.131559
miR-3176	-0.631581	7.73395	50.3009	1.44e-06	3.23e-05
miR-6768-5p	-0.635696	-1.71306	0.876499	0.361764	0.574774
miR-6847-3p	-0.637498	-1.73928	0.559357	0.464435	0.662898
miR-1264	-0.638	-2.32391	0.198697	0.66118	0.791577
miR-3677-3p	-0.639192	5.46369	43.0138	3.99e-06	7.34e-05
miR-105-5p	-0.647389	0.440169	5.41392	0.0320669	0.112313
miR-324-3p	-0.647708	4.22431	1.77025	0.22998	0.436561
miR-4709-3p	-0.652022	-2.18911	0.228101	0.638782	0.781727
miR-409-3p	-0.656577	-0.671626	1.7774	0.199379	0.40088
miR-3663-3p	-0.656841	1.73231	12.6527	0.00230184	0.0145227
miR-887-3p	-0.660249	1.83368	13.7626	0.00164265	0.0107265
miR-34a-3p	-0.662381	-2.08042	0.570586	0.459963	0.658675
miR-5680	-0.664672	-0.1689	4.3329	0.052186	0.157402
miR-4699-5p	-0.667457	-1.2695	1.59283	0.223303	0.428244
miR-6832-5p	-0.66794	-2.04411	0.751917	0.397476	0.603609
miR-320e	-0.670373	-1.65767	0.656083	0.428705	0.628382
miR-653-3p	-0.675002	-0.315624	3.1996	0.0907888	0.235726
miR-4743-5p	-0.67712	-2.39451	0.48021	0.497322	0.682968
miR-27a-5p	-0.677888	3.54899	11.9577	0.0040155	0.0221276
miR-301a-5p	-0.678786	4.72885	52.5223	1.08e-06	2.57e-05
miR-769-3p	-0.680449	2.2767	17.5841	0.000564474	0.0044679
miR-6857-3p	-0.687489	2.69306	24.9677	9.82e-05	0.00104293
miR-5008-3p	-0.69168	-1.1918	1.20558	0.286925	0.497301
miR-148a-5p	-0.694	10.0707	20.0996	0.00283863	0.0170841
miR-1273h-3p	-0.694797	2.68666	15.6125	0.000963096	0.0069878
miR-4475	-0.698334	-2.29784	0.519121	0.480627	0.671276
miR-448	-0.704317	-0.20325	3.69643	0.0707762	0.19993
miR-769-5p	-0.706058	10.5612	113.083	4.11e-09	3.16e-07
miR-10392-5p	-0.706218	-1.19761	1.38071	0.255549	0.46483
miR-125a-3p	-0.710802	4.36228	44.46	3.23e-06	6.11e-05
miR-4798-5p	-0.712173	-1.38112	1.50687	0.235696	0.444366
miR-939-3p	-0.712291	0.707881	7.82539	0.0120395	0.0529778
miR-3928-3p	-0.71271	5.2575	59.5377	4.57e-07	1.36e-05
miR-6767-5p	-0.730428	-1.33524	1.08721	0.311126	0.527703
miR-4635	-0.730779	-1.96134	0.736863	0.402145	0.60717
miR-32-3p	-0.732392	4.82325	41.6795	4.88e-06	8.84e-05
miR-374c-5p	-0.73781	6.30805	65.6872	2.3e-07	8.11e-06
miR-374b-3p	-0.739324	6.30389	65.1993	2.42e-07	8.32e-06
miR-548i	-0.743048	0.430285	0.458439	0.522588	0.703608
miR-4743-3p	-0.74468	-2.11107	0.770687	0.391768	0.600527
miR-4717-3p	-0.750224	1.22819	7.7273	0.012499	0.0545945
miR-4726-5p	-0.752236	-1.86413	1.07654	0.313444	0.529571
miR-642a-3p	-0.756675	2.81457	22.4721	0.000170614	0.00166285
miR-642b-5p	-0.756675	2.81457	22.4721	0.000170614	0.00166285
miR-4638-5p	-0.756799	-1.87413	0.586086	0.454027	0.651937
miR-6738-3p	-0.757984	-0.314394	2.62297	0.123011	0.29051
miR-6889-3p	-0.760551	0.367594	5.56886	0.0299873	0.107297
miR-670-3p	-0.763686	-0.138485	5.11908	0.0364968	0.123484
miR-96-3p	-0.764235	-0.262473	4.17261	0.0562706	0.165708
miR-6826-3p	-0.77144	-2.50867	0.211006	0.651573	0.788894
miR-942-3p	-0.77323	1.55529	7.11905	0.018473	0.0744621
miR-106a-5p	-0.773967	3.97416	2.91691	0.136379	0.308446
miR-4682	-0.774611	-0.673022	2.69803	0.118122	0.283949
miR-191-3p	-0.777844	5.9396	84.38	3.76e-08	1.69e-06
miR-548ao-3p	-0.781712	1.22198	13.9112	0.00157168	0.0104193
miR-214-3p	-0.782306	-2.53055	0.444972	0.513337	0.698227
miR-6508-5p	-0.783939	-1.44016	1.53151	0.232056	0.439863
miR-422a	-0.787868	-2.43339	0.40523	0.532549	0.708659
miR-5009-3p	-0.789757	-2.26093	0.553604	0.466615	0.663448
miR-101-5p	-0.810728	4.25907	36.7872	1.06e-05	0.000161157
miR-4523	-0.812152	2.41879	16.4284	0.00076892	0.00583842
miR-130b-5p	-0.813831	9.34949	7.95527	0.0291985	0.105632
miR-4763-3p	-0.815248	1.89368	18.0956	0.000494021	0.00403245
miR-4254	-0.827479	-1.40496	1.89257	0.186076	0.386089
miR-4664-3p	-0.828087	-0.492827	4.02022	0.0605004	0.174809
miR-1307-5p	-0.828233	11.1039	21.0254	0.00310697	0.0185283
miR-4763-5p	-0.830386	1.96796	19.6881	0.000330418	0.00289615
miR-454-5p	-0.839897	7.80496	116.818	3.2e-09	2.98e-07
miR-147a	-0.845494	-2.58551	0.446997	0.512392	0.697794
miR-138-1-3p	-0.846319	4.2878	56.1501	6.84e-07	1.94e-05
miR-4802-3p	-0.847445	-0.861019	2.70755	0.117519	0.283949
miR-548d-3p	-0.850391	0.0341095	5.1516	0.0359753	0.122673
miR-345-3p	-0.852579	0.355543	6.73602	0.0184455	0.0744621
miR-125b-1-3p	-0.859052	-1.68784	1.32094	0.265721	0.472794
miR-6758-3p	-0.861292	0.101412	4.91832	0.0399147	0.129335
let-7e-3p	-0.861615	2.58396	23.4468	0.000136925	0.00140806
miR-4694-3p	-0.861839	-2.57428	0.363316	0.554317	0.724727
miR-34c-5p	-0.862119	3.35924	19.4443	0.000605694	0.00473675
miR-10396a-3p	-0.863291	-1.61305	1.65016	0.215499	0.421616
miR-487b-3p	-0.863735	-2.10984	0.900626	0.355395	0.569338
miR-6859-5p	-0.866899	-0.720781	3.69802	0.0707208	0.19993
miR-1976	-0.868707	-0.717398	1.09505	0.320084	0.533671
miR-6762-3p	-0.869149	-1.76673	1.34385	0.261761	0.468943
miR-6800-5p	-0.871016	-2.39913	0.715091	0.409048	0.613859
miR-30b-3p	-0.871425	2.4067	22.717	0.000161356	0.00162101
miR-30c-1-3p	-0.875266	6.36229	60.3559	1.04e-06	2.57e-05
miR-4665-5p	-0.88884	-0.767056	4.31864	0.0525351	0.15809
miR-25-5p	-0.890795	7.17422	21.0419	0.00243233	0.0151268
miR-4786-3p	-0.891795	-0.643156	3.56096	0.0756695	0.20935
miR-1226-5p	-0.895548	-0.968873	3.45109	0.0799305	0.218388
miR-548b-5p	-0.896812	-2.3212	0.948832	0.344791	0.555236
miR-3690	-0.900918	-0.87568	3.66321	0.0719408	0.202053
miR-1298-3p	-0.901143	-1.60171	1.89047	0.186308	0.386089
miR-30d-3p	-0.905639	7.86758	131.941	1.24e-09	1.24e-07
miR-4757-3p	-0.906173	-2.05825	1.07768	0.313194	0.529571
miR-2278	-0.910689	0.0895521	8.14732	0.0106604	0.0485104
miR-221-5p	-0.916078	10.6538	198.659	4.66e-11	6.08e-09
miR-615-5p	-0.918358	5.80357	49.131	7.23e-06	0.000116586
miR-5588-3p	-0.920634	-1.3751	2.78816	0.112556	0.277356
miR-5088-5p	-0.932369	-1.9664	0.947326	0.343543	0.554595
miR-26b-3p	-0.951901	5.88963	115.068	3.6e-09	3.07e-07
miR-6813-5p	-0.952555	-1.77687	1.39313	0.253501	0.46436
miR-15a-3p	-0.956274	-0.418345	5.05068	0.037622	0.125343
miR-181b-2-3p	-0.961258	0.866646	8.0527	0.0110463	0.0495754
miR-6511b-5p	-0.961938	-1.92254	1.66921	0.212983	0.417652
miR-204-5p	-0.962528	5.09	84.4281	3.74e-08	1.69e-06
miR-92a-1-5p	-0.983203	6.74209	59.6231	4.96e-06	8.87e-05
miR-6878-5p	-0.984015	-1.88274	1.83519	0.19256	0.391719
miR-4510	-0.9859	-0.419982	6.01473	0.0248107	0.0928448
miR-3620-5p	-0.987042	1.52493	20.5316	0.000268998	0.00243967
miR-182-3p	-0.990419	1.8164	27.4979	5.8e-05	0.000684904
miR-10397-5p	-0.993888	3.436	10.9564	0.0110135	0.0495754
miR-937-3p	-1.00396	-0.174617	7.67837	0.0127356	0.0552581
miR-29b-1-5p	-1.00595	-0.563289	4.65055	0.0450608	0.14041
miR-6797-5p	-1.01157	-2.2669	0.753957	0.396849	0.603609
miR-1228-3p	-1.01443	-0.127539	7.74592	0.0124103	0.0543887
miR-217-5p	-1.02799	-2.30761	0.964312	0.339339	0.549847
miR-26a-1-3p	-1.03194	1.4397	19.022	0.000390068	0.0033296
miR-3131	-1.03203	0.170293	10.1204	0.00525558	0.0275654
miR-151a-5p	-1.04108	6.16966	16.981	0.00511465	0.0269344
miR-4783-5p	-1.04294	-2.0247	1.46122	0.242641	0.453995
miR-27a-3p	-1.04398	8.92821	3.19011	0.12278	0.29051
miR-1299	-1.05011	-1.8001	1.92569	0.182458	0.382488
miR-125b-2-3p	-1.05192	6.43596	35.9291	0.000294524	0.00263458
miR-6858-5p	-1.06604	-1.68843	2.12247	0.162668	0.353484
miR-6836-5p	-1.09351	-0.622398	4.8283	0.0415653	0.132401
miR-598-5p	-1.09438	-1.8152	1.77539	0.199621	0.40088
miR-4778-5p	-1.09447	-1.942	1.71554	0.207017	0.410889
miR-216b-5p	-1.09584	-0.52014	5.28357	0.0339448	0.11728
miR-200c-3p	-1.09617	0.217265	2.10908	0.187877	0.387015
miR-378d	-1.1113	4.16623	2.03323	0.202287	0.405194
miR-328-3p	-1.1117	2.94795	60.5233	4.08e-07	1.24e-05
miR-181a-3p	-1.11438	5.88892	104.679	7.44e-09	4.62e-07
miR-4782-3p	-1.12708	-2.21967	1.19306	0.28936	0.499213
miR-1266-3p	-1.1337	-1.29322	4.90757	0.0401076	0.129335
miR-3186-5p	-1.13637	-1.84491	1.51991	0.233761	0.442453
miR-371a-5p	-1.13705	-2.26904	1.05549	0.318085	0.532588
miR-371b-3p	-1.13705	-2.26904	1.05549	0.318085	0.532588
miR-6824-3p	-1.14004	-0.382458	5.04535	0.0377329	0.125392
miR-4745-3p	-1.15162	-1.76496	1.21842	0.284649	0.495009
miR-10401-3p	-1.15563	3.91075	63.8959	2.79e-07	8.89e-06
miR-141-5p	-1.17287	-0.572483	1.6299	0.23673	0.444849
miR-3127-3p	-1.17469	-0.678648	4.18689	0.0561706	0.165708
miR-301b-5p	-1.19014	1.60071	35.23	1.38e-05	0.000200265
miR-939-5p	-1.19135	1.7976	39.9724	6.35e-06	0.000107647
miR-135b-3p	-1.20353	-1.00184	4.31343	0.0526634	0.158111
miR-488-5p	-1.20585	2.12532	46.4718	2.42e-06	4.79e-05
miR-4796-3p	-1.20754	-2.0771	2.10001	0.164788	0.356314
miR-561-3p	-1.20981	2.41104	52.6258	1.06e-06	2.57e-05
miR-33b-3p	-1.22138	1.80141	43.8416	3.53e-06	6.59e-05
miR-6819-3p	-1.2215	-1.17405	5.02804	0.0380033	0.125652
miR-3922-5p	-1.2535	-0.951273	4.49654	0.0483651	0.148623
miR-187-5p	-1.27404	0.899665	26.3563	7.33e-05	0.000804165
miR-3180	-1.27608	-2.12468	2.44573	0.135551	0.308446
miR-4502	-1.28837	-1.36224	4.70062	0.0440431	0.13897
miR-503-3p	-1.29339	1.25441	37.1769	9.95e-06	0.000154683
miR-4728-3p	-1.29355	-1.5388	2.83939	0.109532	0.27144
miR-6869-5p	-1.2944	-1.16474	6.47236	0.0205284	0.0807531
miR-1237-3p	-1.31094	-1.40582	4.72962	0.0434658	0.138117
miR-500b-3p	-1.31576	1.92796	31.7761	2.55e-05	0.000345427
miR-1272	-1.32341	2.73652	63.9778	2.77e-07	8.89e-06
miR-1908-3p	-1.34987	1.7979	22.0188	0.000374057	0.00323522
miR-4466	-1.353	0.459774	15.3867	0.00102614	0.00736339
miR-3129-5p	-1.36315	-1.21479	4.46093	0.0491683	0.149682
miR-4662a-3p	-1.38386	-2.52651	1.20189	0.287639	0.497559
miR-6815-3p	-1.39479	-1.81175	3.56523	0.0755094	0.20935
miR-516b-5p	-1.40177	-2.57722	1.20463	0.28711	0.497301
miR-3145-3p	-1.44513	-0.840186	5.13535	0.0364768	0.123484
miR-4708-3p	-1.4547	-2.28646	1.74394	0.205573	0.40989
miR-1224-5p	-1.53006	2.2922	48.1359	2.12e-06	4.33e-05
miR-7108-3p	-1.56899	-1.58863	4.66934	0.0446759	0.13992
miR-6509-3p	-1.57365	-2.47966	1.26679	0.275404	0.484741
miR-1303	-1.61577	0.217915	21.3703	0.000220295	0.00206982
miR-216a-3p	-1.63254	-1.81701	3.3928	0.0823046	0.221628
miR-208b-3p	-1.63671	-1.60481	4.9446	0.0394469	0.128153
miR-6770-5p	-1.65729	-2.16702	2.89605	0.1063	0.264938
miR-3663-5p	-1.65896	0.148324	23.5244	0.000134581	0.00139495
miR-1275	-1.6836	-1.20161	8.19623	0.0104669	0.0481329
miR-5000-3p	-1.70318	1.87482	4.24429	0.0833066	0.223865
miR-7107-3p	-1.70719	-2.12563	3.32952	0.0849766	0.227417
miR-3677-5p	-1.72106	-0.852314	11.6524	0.00315816	0.018748
miR-4639-5p	-1.75313	-2.22641	3.03824	0.098673	0.250996
miR-3140-5p	-1.75781	-2.14333	2.62629	0.122789	0.29051
miR-147b-5p	-1.75825	-0.834248	9.95617	0.00556132	0.0289366
miR-6855-3p	-1.76629	-1.49779	5.27289	0.0341041	0.117376
miR-124-5p	-1.77966	-1.13685	6.33552	0.0217138	0.0839435
miR-216b-3p	-1.82172	-2.30796	2.10825	0.164007	0.355212
miR-101-2-5p	-1.82443	1.08775	36.0731	1.2e-05	0.00017885
miR-6839-5p	-1.8514	-2.11316	3.25511	0.0882499	0.231013
miR-2276-5p	-1.85322	-2.53269	1.78063	0.19899	0.40088
miR-6776-3p	-1.85429	-1.80462	5.43463	0.0317796	0.112173
miR-4521	-1.86021	5.37229	227.207	1.59e-11	2.96e-09
miR-548ac	-1.88013	-2.18897	3.48093	0.078746	0.216062
miR-1915-5p	-1.88122	-1.01204	12.3535	0.00252706	0.0155677
miR-152-5p	-1.922	3.22775	26.62	0.00127973	0.00867228
miR-10523-5p	-1.93238	2.42688	114.41	3.76e-09	3.07e-07
miR-6789-5p	-1.93273	-0.893501	15.7299	0.00093205	0.00683834
miR-5581-5p	-1.97608	-2.32636	3.49763	0.0802243	0.218733
miR-6848-3p	-1.98161	-2.23862	3.41859	0.0812442	0.220266
miR-6807-3p	-2.04276	1.74678	78.2275	6.55e-08	2.76e-06
miR-133a-5p	-2.08208	-1.38301	11.1955	0.00366422	0.0207163
miR-6850-3p	-2.10443	-1.28396	4.50079	0.0548623	0.163131
miR-4690-5p	-2.16168	-2.3	2.43651	0.136245	0.308446
miR-1913	-2.179	-2.1966	4.90765	0.0401063	0.129335
miR-6077	-2.1836	-2.44006	3.70175	0.0705914	0.19993
miR-3618	-2.19538	-2.43297	2.32873	0.14468	0.322995
miR-3662	-2.20708	3.19744	222.662	1.83e-11	2.98e-09
miR-16-1-3p	-2.22298	1.3767	83.0013	4.24e-08	1.85e-06
miR-11399	-2.22416	-1.8339	5.93723	0.0256324	0.0951021
miR-128-1-5p	-2.23342	5.20363	148.856	2.68e-07	8.89e-06
miR-27b-5p	-2.26095	6.93247	60.5717	0.000183135	0.00177166
miR-6889-5p	-2.29312	-2.05307	5.97278	0.0252518	0.0942251
miR-6763-3p	-2.32746	-1.20266	12.6641	0.0022937	0.0145227
miR-4433b-3p	-2.33731	-2.39454	3.47667	0.0789137	0.216062
miR-4433a-5p	-2.33731	-2.39454	3.47667	0.0789137	0.216062
miR-551b-5p	-2.47142	0.276209	52.4748	1.08e-06	2.57e-05
miR-335-3p	-2.48302	-1.63603	10.9612	0.00395843	0.0219055
miR-20b-5p	-2.52071	2.33904	2.55295	0.159659	0.348688
miR-887-5p	-2.67774	-1.32032	12.1121	0.00272686	0.0165641
miR-3614-5p	-2.69069	1.98649	9.46207	0.0190678	0.0759223
miR-203a-5p	-2.75115	-2.15398	5.00336	0.0384238	0.126721
miR-181b-3p	-2.78147	1.35609	105.208	7.16e-09	4.62e-07
miR-6805-3p	-2.87273	-1.08652	16.2946	0.000797527	0.00598603
miR-12121	-2.8765	-2.07352	6.72252	0.0185461	0.0745267
miR-328-5p	-2.93768	-1.81967	10.5161	0.00459359	0.0247902
miR-203b-3p	-3.01224	-2.0505	6.36989	0.0214089	0.0834629
miR-4723-5p	-3.03914	-2.13563	5.3764	0.032595	0.113791
let-7c-3p	-3.08819	1.00622	96.6416	1.36e-08	7.42e-07
miR-28-3p	-3.10809	8.02468	5.42194	0.0574336	0.16818
miR-139-3p	-3.19076	-2.07557	6.34202	0.0216558	0.0839435
miR-222-5p	-3.19173	7.71304	146.518	1.21e-05	0.00017885
miR-194-5p	-3.2195	5.59876	4.29454	0.0821583	0.221628
miR-1247-3p	-3.40009	3.29129	485.85	2.58e-14	1.69e-11
miR-573	-3.49732	2.80688	345.431	4.69e-13	1.53e-10
miR-6859-3p	-3.56977	-1.67687	13.7909	0.00162882	0.0106897
miR-6805-5p	-3.59228	0.627617	72.101	1.18e-07	4.54e-06
miR-5087	-3.64188	-1.10013	19.0605	0.000386304	0.00331917
miR-5590-3p	-3.7342	-2.64094	5.07942	0.0388825	0.127397
miR-1257	-3.74285	-0.363957	67.9249	1.81e-07	6.58e-06
miR-7974	-3.77159	8.07105	255.634	1.71e-06	3.71e-05
miR-23b-5p	-3.8004	-0.821312	27.9291	5.32e-05	0.000637428
miR-6749-5p	-3.8716	-2.54169	4.78741	0.0441596	0.13897
miR-100-3p	-4.3292	-2.55307	7.93121	0.0139731	0.0592494
miR-3908	-4.67118	-1.1661	32.0932	2.4e-05	0.0003303
miR-4731-3p	-4.8309	-2.33387	10.0508	0.00697238	0.0346057
miR-1180-5p	-5.36768	-0.662181	39.8574	6.46e-06	0.000108202
miR-4420	-5.91615	-1.74197	24.9749	0.000208679	0.00197489

## Sheet: Table S3
Supplementary table S3. Differentially expressed genes in HEK-293 cells infected with Kunjin strain of WNV compared to mock.
ID	LogFC	Mean	LFC-SE	p.value	adj.P.Value	stat
PDCD6P1	-3.59401	22.1891	1.72665	0.0373894	0.0822803	-2.08149
TMEM276-ZFTRAF1	-2.91139	62.9096	0.385942	4.57e-14	7.27e-13	-7.54359
RGMB-AS1	-2.89236	6.79955	1.11673	0.00959697	0.0259111	-2.59002
DEPDC1-AS1	-2.73066	6.89489	1.15365	0.017934	0.0443519	-2.36698
CX3CR1	-2.69322	7.04753	0.983015	0.00614844	0.0175304	-2.73976
C22orf46P	-2.64495	217.067	0.895288	0.00313383	0.00962969	-2.9543
ADAM1A	-2.63421	10.4452	0.997892	0.00829612	0.0228356	-2.63977
FOXD4L1	-2.55995	19.4618	0.609448	2.66e-05	0.000128333	-4.20044
PCNPP1	-2.49982	7.03636	0.970504	0.0100011	0.02689	-2.57579
KBTBD11-OT1	-2.45683	6.60119	1.29885	0.0585522	0.119914	-1.89154
OGFRP1	-2.3742	97.0749	0.308902	1.52e-14	2.52e-13	-7.68593
KCNB1	-2.35363	60.9372	1.55609	0.130398	0.230445	-1.51253
MDN1-AS1	-2.25153	7.69014	0.919782	0.0143692	0.0366909	-2.4479
PPP1R35-AS1	-2.21061	7.44622	0.915023	0.0156959	0.0395303	-2.41591
GUSBP1	-2.21047	11.2158	1.037	0.03304	0.0743113	-2.1316
LINC01852	-2.17049	8.57674	0.912591	0.0173891	0.0432092	-2.37838
LINC00529	-2.16439	7.03459	0.928537	0.019755	0.0480954	-2.33097
RIMBP3C	-2.15398	37.7708	1.37776	0.11796	0.213027	-1.56339
PTENP1	-2.12205	6.61936	1.08986	0.0515251	0.107984	-1.94708
DYNC1LI2-DT	-2.0583	11.0918	0.792107	0.00936269	0.0253515	-2.59852
LINC02901	-2.01674	14.7543	0.644168	0.00174348	0.00574671	-3.13077
C8orf48	-1.94228	8.59465	0.832392	0.0196285	0.0478432	-2.33337
LINC01932	-1.92677	11.8131	0.703944	0.00619823	0.0176563	-2.73711
UBE2FP1	-1.91172	24.6845	0.519543	0.00023359	0.000943706	-3.67961
RNASEK-C17orf49	-1.89443	13.821	0.93267	0.042236	0.0914456	-2.03119
YIPF7	-1.85745	6.37891	1.17367	0.113512	0.206353	-1.5826
AMPD1	-1.84981	8.38568	0.840764	0.0277959	0.0640958	-2.20016
IPO9-AS1	-1.81876	12.1174	0.707732	0.0101743	0.0272661	-2.56985
LINC03014	-1.80962	22.8843	0.578947	0.00177378	0.00583633	-3.12571
TMEM19	-1.799	776.231	0.113237	7.79e-57	1.52e-54	-15.8871
RPL23AP49	-1.77515	8.83976	0.998235	0.0753571	0.147756	-1.77828
LPAL2	-1.76781	30.8287	0.466602	0.000151444	0.000635064	-3.78869
TPM3P9	-1.74551	9.01089	0.941985	0.0638802	0.128844	-1.85302
FOXD4L5	-1.73605	17.63	0.572836	0.00244053	0.00774781	-3.03062
FOXD4L3	-1.73527	12.9737	0.794843	0.0290238	0.0664727	-2.18316
KCNK7	-1.72798	6.64159	1.09714	0.115262	0.208937	-1.57498
RNU4-1	-1.72677	11.5826	0.922778	0.0613066	0.124483	-1.87128
RANBP1P1	-1.69098	7.39084	0.924093	0.067268	0.134565	-1.82988
YBX1P2	-1.62197	15.9791	0.596993	0.00658975	0.0186725	-2.71689
FOXD4	-1.61873	73.4028	0.306412	1.27e-07	9e-07	-5.28285
PARLP2	-1.60876	21.4463	0.514026	0.00174977	0.00576643	-3.12971
VASN	-1.60479	66.6633	0.301781	1.05e-07	7.54e-07	-5.31773
PPAN-P2RY11	-1.60105	16.9574	0.824067	0.052033	0.108733	-1.94286
AKR1B10	-1.59191	8.16434	0.884418	0.0718684	0.142113	-1.79995
CDC42P6	-1.58079	9.18911	0.840961	0.0601436	0.122545	-1.87974
AGMAT	-1.5802	52.0342	0.342384	3.93e-06	2.2e-05	-4.6153
AURKAP1	-1.57567	6.26115	1.00805	0.118031	0.213114	-1.56309
GTF2A1-AS1	-1.55963	16.8117	0.659522	0.0180404	0.0445624	-2.36479
HPS1-AS1	-1.54942	39.9875	0.375212	3.64e-05	0.000170961	-4.12945
LINC01963	-1.53826	96.2856	0.252133	1.05e-09	1e-08	-6.10098
ACTRT3	-1.52855	69.5995	0.287676	1.08e-07	7.7e-07	-5.31346
EMC10	-1.5048	2355.28	0.0656058	1.99e-116	1.7e-113	-22.937
TTBK2-AS1	-1.49972	6.46924	0.97254	0.123059	0.220161	-1.54206
NCOA5	-1.48825	954.086	0.0940727	2.26e-56	4.28e-54	-15.8202
RNU2-1	-1.4878	8.11603	1.11273	0.181199	0.297504	-1.33707
U2	-1.4878	8.11603	1.11273	0.181199	0.297504	-1.33707
U2	-1.4878	8.11603	1.11273	0.181199	0.297504	-1.33707
U2	-1.4878	8.11603	1.11273	0.181199	0.297504	-1.33707
U2	-1.4878	8.11603	1.11273	0.181199	0.297504	-1.33707
U2	-1.4878	8.11603	1.11273	0.181199	0.297504	-1.33707
U2	-1.4878	8.11603	1.11273	0.181199	0.297504	-1.33707
U2	-1.4878	8.11603	1.11273	0.181199	0.297504	-1.33707
U2	-1.4878	8.11603	1.11273	0.181199	0.297504	-1.33707
U2	-1.4878	8.11603	1.11273	0.181199	0.297504	-1.33707
U2	-1.4878	8.11603	1.11273	0.181199	0.297504	-1.33707
HK2-DT	-1.48349	50.0784	0.350299	2.29e-05	0.000111739	-4.23493
EXOSC10-AS1	-1.4782	25.247	0.481281	0.00213065	0.00687445	-3.07139
RWDD4P2	-1.47765	20.1051	0.530025	0.00530531	0.0154274	-2.78789
YWHAH-AS1	-1.46782	10.9903	0.740784	0.0475415	0.101022	-1.98144
ETV2	-1.46294	8.68158	0.814487	0.0724705	0.143067	-1.79615
PRKCZ-AS1	-1.45965	13.4625	0.646136	0.0238802	0.0563505	-2.25905
SLC7A5P2	-1.45965	8.63415	1.10732	0.18744	0.305614	-1.31819
ST20-AS1	-1.44429	52.9702	0.334306	1.56e-05	7.88e-05	-4.32026
HSP90B2P	-1.44177	13.7087	0.648364	0.0261685	0.0608648	-2.2237
PRKXP1	-1.43654	18.9518	0.572339	0.0120751	0.0316597	-2.50994
ZNF321P	-1.43522	11.0073	0.870217	0.099092	0.184635	-1.64927
DIRAS2	-1.43358	6.27059	1.09161	0.189092	0.307692	-1.31327
BST1	-1.43244	11.5777	0.823832	0.0820782	0.158534	-1.73875
USP51	-1.41324	149.222	0.200266	1.7e-12	2.29e-11	-7.05681
XPC-AS1	-1.40996	6.82531	0.930381	0.129656	0.229448	-1.51546
KIAA0825	-1.4034	9.79006	0.755559	0.0632505	0.127753	-1.85743
ZNRF2P1	-1.4015	9.0635	0.766063	0.0673276	0.13467	-1.82948
BAAT	-1.3964	8.8758	0.842705	0.097511	0.182359	-1.65704
GPR75	-1.39532	55.3081	0.322936	1.56e-05	7.86e-05	-4.32073
LRRC4	-1.39289	19.2615	0.551412	0.0115356	0.0304365	-2.52604
ALMS1P1	-1.38754	9.40665	0.863074	0.107908	0.197765	-1.60767
PRKAR1B	-1.38547	353.154	0.138559	1.54e-23	5.49e-22	-9.99914
CTBP2P8	-1.38275	6.40385	0.937457	0.140211	0.244114	-1.47501
HMGB1P8	-1.37348	12.6472	0.667835	0.0397229	0.086674	-2.05662
CD274	-1.37253	14.6242	0.668886	0.0401731	0.0875139	-2.05196
WBP1LP2	-1.37229	9.66991	0.78531	0.080559	0.156162	-1.74745
BPTFP1	-1.37075	9.85867	2.19691	0.532662	0.662099	-0.623947
CYBB	-1.36969	10.4611	0.814365	0.0925861	0.174802	-1.68191
ERVK9-11	-1.36856	40.633	0.415916	0.00100023	0.00350416	-3.29046
LINC00242	-1.36364	24.0102	0.51347	0.0079135	0.0219303	-2.65574
EFCAB10-AS1	-1.36101	53.0601	0.331237	3.98e-05	0.000185519	-4.10887
LINC00562	-1.35479	9.95019	0.833974	0.104269	0.192296	-1.6245
POU2F2	-1.35321	43.5913	0.436684	0.00194289	0.00633176	-3.09883
PTGES3P1	-1.33968	13.1504	0.638883	0.0360019	0.0797786	-2.09691
NRROS	-1.33235	25.717	0.486613	0.00618131	0.0176135	-2.73801
POLR1G	-1.33201	497.168	0.124708	1.25e-26	5.68e-25	-10.681
CRISPLD2	-1.32996	30.3218	0.437936	0.00239035	0.00760136	-3.03689
GBA1	-1.32581	885.265	0.08938	8.92e-50	1.43e-47	-14.8333
UBE2D3-AS1	-1.32333	36.3498	0.411521	0.00130122	0.00443466	-3.21571
PRSS36	-1.31856	10.5789	0.755804	0.0810571	0.15692	-1.74459
GDPGP1	-1.31666	74.0218	0.279828	2.54e-06	1.46e-05	-4.70525
G3BP1	-1.31428	5317.22	0.0530616	1.93e-135	2.42e-132	-24.769
DRICH1	-1.3096	7.51586	0.903306	0.14712	0.253242	-1.44978
NDST3	-1.30263	8.184	0.854098	0.127221	0.225991	-1.52515
GPD1	-1.30107	21.4496	0.526556	0.0134773	0.0347443	-2.4709
MRO	-1.3008	16.3581	0.595423	0.0289139	0.0662768	-2.18466
RNU1-1	-1.29461	39.5666	2.02789	0.523213	0.654164	-0.638401
RNU1-2	-1.29461	39.5666	2.02789	0.523213	0.654164	-0.638401
RNU1-27P	-1.29461	39.5666	2.02789	0.523213	0.654164	-0.638401
RNU1-28P	-1.29461	39.5666	2.02789	0.523213	0.654164	-0.638401
RNU1-3	-1.29461	39.5666	2.02789	0.523213	0.654164	-0.638401
RNU1-4	-1.29461	39.5666	2.02789	0.523213	0.654164	-0.638401
RNVU1-18	-1.29461	39.5666	2.02789	0.523213	0.654164	-0.638401
RNVU1-29	-1.29461	39.5666	2.02789	0.523213	0.654164	-0.638401
U1	-1.29461	39.5666	2.02789	0.523213	0.654164	-0.638401
HSP90AA2P	-1.29165	34.3494	0.402917	0.00134714	0.00457526	-3.20574
DAAM2-AS1	-1.28782	17.7137	0.551874	0.0196197	0.047828	-2.33354
KANSL1L-AS1	-1.2792	16.3895	0.597904	0.0323973	0.0730319	-2.13947
SLC25A21	-1.27712	126.525	0.257458	7.03e-07	4.43e-06	-4.96052
B3GALT4	-1.27515	6.7461	0.93891	0.174428	0.28927	-1.35811
LYRM4-AS1	-1.27441	75.2363	0.288329	9.87e-06	5.17e-05	-4.41996
EEF1A1P6	-1.27228	30.5115	1.40836	0.366327	0.50691	-0.903375
RNU4-2	-1.26908	13.9437	0.847692	0.134366	0.236071	-1.4971
ADI1	-1.26774	2012.8	0.066927	5.13e-80	1.85e-77	-18.9421
DERPC	-1.2672	730.761	0.289521	1.2e-05	6.22e-05	-4.37688
MEI4	-1.2637	21.9002	0.511518	0.0134928	0.0347793	-2.47049
PPP3CB-AS1	-1.26131	107.61	0.238748	1.27e-07	9e-07	-5.28304
PIGW	-1.24763	606.603	0.100396	1.86e-35	1.47e-33	-12.4271
CORO7-PAM16	-1.24587	8.76521	1.13193	0.271043	0.40655	-1.10066
RBM25-AS1	-1.24468	7.4558	0.929973	0.180763	0.297256	-1.33841
CATSPERZ	-1.2446	8.074	0.944442	0.187565	0.305782	-1.31782
HPX	-1.24405	16.5586	0.636542	0.050655	0.106458	-1.95439
PDE3B	-1.23958	405.181	0.124751	2.89e-23	1.01e-21	-9.93646
MIURF	-1.23673	34.3239	0.508842	0.0150789	0.0382481	-2.43048
ZNF808	-1.22707	10.101	0.713648	0.0855362	0.163953	-1.71943
FAIM	-1.22696	579.526	0.107466	3.43e-30	1.88e-28	-11.4173
MTND1P23	-1.22563	25.4309	0.56162	0.0290865	0.0665595	-2.18231
DNAJA1	-1.22454	4485.81	0.0584482	1.84e-97	1.23e-94	-20.9509
TPI1P2	-1.22396	17.6063	0.574314	0.0330754	0.0743731	-2.13117
SPATA3-AS1	-1.22079	25.4449	0.479451	0.0108898	0.028945	-2.54622
PLEKHA8P1	-1.21917	48.214	0.348409	0.000466563	0.00176422	-3.49925
CCDC38	-1.2127	7.50515	0.896934	0.17636	0.291651	-1.35205
SWSAP1	-1.21158	75.867	0.267259	5.81e-06	3.16e-05	-4.53337
PORCN-DT	-1.21016	7.01165	0.863099	0.160884	0.271241	-1.4021
DBIL5P	-1.20962	14.9464	0.646472	0.0613297	0.124516	-1.87111
IGSF22	-1.20883	7.94029	0.94178	0.199297	0.320934	-1.28356
PITRM1-AS1	-1.2084	10.5534	0.743597	0.104147	0.192128	-1.62507
RPL12P4	-1.2066	16.2642	0.67353	0.07322	0.144273	-1.79146
ZNF887P	-1.20124	22.5711	2.33482	0.606912	0.72431	-0.514487
HSPA8	-1.20096	26022	0.0421582	1.7e-178	2.46e-175	-28.4869
CHAC2	-1.19977	284.137	0.14029	1.21e-17	2.68e-16	-8.55207
THNSL1	-1.19205	256.693	0.170047	2.38e-12	3.14e-11	-7.01016
IFITM10	-1.18878	18.3941	0.61804	0.0544205	0.112905	-1.92347
RRS1	-1.18657	644.794	0.0965325	1e-34	7.46e-33	-12.292
HAL	-1.18517	11.7411	0.698689	0.0898323	0.170339	-1.69628
STS	-1.18494	155.106	0.213696	2.94e-08	2.3e-07	-5.54498
ZBTB11-AS1	-1.1833	90.6427	0.258537	4.72e-06	2.62e-05	-4.5769
KIAA1614	-1.18164	7.54333	0.874625	0.176689	0.292065	-1.35102
MFF-DT	-1.179	18.6149	0.558688	0.0348332	0.0776456	-2.11029
DYNLL1	-1.17609	2933.96	0.0624615	4.37e-79	1.52e-76	-18.829
INA	-1.17597	1425.35	0.0678347	2.53e-67	6.78e-65	-17.3358
NQO1	-1.17407	288.838	0.154393	2.86e-14	4.63e-13	-7.60438
PDCL3	-1.17163	481.376	0.126028	1.45e-20	4.15e-19	-9.29656
POP1	-1.17001	620.311	0.114951	2.48e-24	9.5e-23	-10.1783
SHBG	-1.16354	8.18993	0.793818	0.142717	0.247272	-1.46575
GPR179	-1.16313	28.831	0.564748	0.0394412	0.0861696	-2.05955
LINC01165	-1.16301	7.98505	0.861949	0.177246	0.292818	-1.34928
PRR22	-1.16294	89.9848	0.26363	1.03e-05	5.37e-05	-4.41125
RIMBP3	-1.16123	66.8614	0.294607	8.09e-05	0.00035626	-3.94161
SERTAD1	-1.16011	177.333	0.177911	7e-11	7.76e-10	-6.52076
LANCL2	-1.15998	376.01	0.124479	1.18e-20	3.39e-19	-9.31864
PITX1-AS1	-1.15874	9.99726	0.800822	0.147916	0.254239	-1.44693
ID3	-1.15615	238.048	0.164263	1.94e-12	2.59e-11	-7.03842
TRMO	-1.15528	203.736	0.164767	2.36e-12	3.11e-11	-7.0116
ERICD	-1.15413	25.8595	0.465312	0.0131257	0.0339299	-2.48034
LINC01297	-1.15271	19.1278	0.53728	0.0319171	0.0720879	-2.14545
ZBTB20	-1.15058	30.5607	0.559332	0.0396807	0.0866222	-2.05706
MTA1-DT	-1.1488	124.532	0.227996	4.69e-07	3.04e-06	-5.03869
GTF2H2B	-1.14244	230.301	0.217805	1.56e-07	1.09e-06	-5.24523
C1GALT1C1	-1.14231	433.742	0.125256	7.53e-20	2.01e-18	-9.11982
OR1F1	-1.138	33.1025	0.414177	0.00600276	0.0171751	-2.74763
EMILIN1	-1.13663	36.6803	0.386923	0.0033075	0.010094	-2.93761
CIRBP-AS1	-1.13423	64.7822	0.300602	0.000161168	0.00067209	-3.7732
UTP20	-1.13343	1460.41	0.0694002	5.87e-60	1.24e-57	-16.3317
SCO2	-1.13282	304.706	0.142485	1.86e-15	3.41e-14	-7.95046
ODC1	-1.13259	3883.72	0.0563223	6.15e-90	3.04e-87	-20.109
C1orf53	-1.13214	39.2726	0.37005	0.00221758	0.00711215	-3.05943
PM20D1	-1.12602	7.49963	0.829105	0.174426	0.28927	-1.35812
PINK1-AS	-1.12152	140.947	0.20556	4.87e-08	3.67e-07	-5.45591
RPPH1	-1.11593	70.3106	1.34231	0.405774	0.545466	-0.831354
FAM86EP	-1.11593	78.6788	0.270133	3.61e-05	0.000169961	-4.13103
TOR4A	-1.11544	63.5837	0.307377	0.000284633	0.00113142	-3.6289
LINC00574	-1.1153	25.7657	0.462152	0.0158095	0.039795	-2.41328
CTSO	-1.11128	37.7914	0.382867	0.00370154	0.0111641	-2.90254
GLUD2	-1.10996	34.6516	0.415298	0.00752473	0.0209705	-2.67268
GAPDHP62	-1.10834	12.3021	0.671208	0.0986845	0.184076	-1.65127
F8	-1.10572	60.509	0.318692	0.000521338	0.00194592	-3.46955
HNRNPM	-1.10456	6965.16	0.053128	5.28e-96	3.42e-93	-20.7905
EIF4HP1	-1.10404	13.9705	0.664348	0.096545	0.18093	-1.66184
GPATCH4	-1.10003	1495.34	0.0776245	1.38e-45	1.87e-43	-14.1712
CT55	-1.09993	8.71745	0.85791	0.199806	0.321642	-1.2821
LRRC63	-1.09669	32.659	0.467249	0.0189188	0.046342	-2.34713
IPO4	-1.09199	1852.95	0.0892006	1.86e-34	1.36e-32	-12.242
ALG1	-1.08899	707.489	0.111668	1.81e-22	6.01e-21	-9.752
MTND2P28	-1.08839	2293.15	0.0600422	1.95e-73	5.99e-71	-18.1272
GPAM	-1.08581	1067.47	0.0997906	1.42e-27	6.75e-26	-10.8808
RPL21P119	-1.08574	10.362	2.115	0.607705	0.725137	-0.513352
SMPD3	-1.08311	33.426	0.521672	0.0378737	0.0832292	-2.07622
LINC02198	-1.08071	6.15241	1.06354	0.30956	0.448701	-1.01615
RRP15	-1.08039	870.825	0.100921	9.61e-27	4.4e-25	-10.7053
LINC01134	-1.08015	17.5884	0.568409	0.0573937	0.117863	-1.9003
C11orf65	-1.07613	9.07073	0.757608	0.155484	0.264176	-1.42043
CDHR2	-1.07399	6.84673	0.90421	0.234924	0.36463	-1.18777
FAM222A	-1.07126	210.015	0.165628	9.94e-11	1.09e-09	-6.46787
DOLK	-1.07099	367.346	0.128458	7.6e-17	1.57e-15	-8.33729
MT-ND6	-1.06777	3959.13	0.0884587	1.51e-33	1.04e-31	-12.0709
PCDH7	-1.06754	968.265	0.107887	4.38e-23	1.5e-21	-9.89502
NLRP1	-1.06708	29.8592	0.751472	0.155611	0.264321	-1.41999
CD59	-1.0662	1690.3	0.0946947	2.08e-29	1.11e-27	-11.2593
MRPL15	-1.06277	1146.1	0.0784683	8.6e-42	9.5e-40	-13.544
HYAL2	-1.062	433.887	0.121866	2.92e-18	6.81e-17	-8.71443
TMEM167AP2	-1.0611	22.8747	0.652352	0.103826	0.191761	-1.62658
AMD1	-1.06089	5273.95	0.0512462	3.33e-95	2.08e-92	-20.7019
OSGEPL1-AS1	-1.05833	6.64874	0.887661	0.233155	0.362576	-1.19227
BLOC1S5-TXNDC5	-1.05785	178.405	0.239748	1.02e-05	5.35e-05	-4.41234
POLE4	-1.05778	456.639	0.124829	2.38e-17	5.12e-16	-8.47378
CCDC89	-1.05638	36.1623	0.400107	0.0082849	0.022816	-2.64023
LENG9	-1.05437	46.4967	0.354637	0.0029481	0.00912168	-2.9731
CD320	-1.05383	894.774	0.0847786	1.79e-35	1.42e-33	-12.4303
RXYLT1	-1.05132	371.204	0.128938	3.53e-16	6.95e-15	-8.15371
SNORD17	-1.04098	21.8228	0.513572	0.0426677	0.0922421	-2.02695
XXYLT1	-1.03935	326.744	0.134334	1.02e-14	1.74e-13	-7.73709
GNAT2	-1.0326	6.18044	0.933696	0.268757	0.403738	-1.10593
ISM1	-1.03256	11.1825	0.762487	0.175674	0.290823	-1.3542
ANAPC1P5	-1.03191	6.44233	0.894345	0.248576	0.380265	-1.15382
HSPBP1	-1.03125	830.099	0.0901304	2.58e-30	1.43e-28	-11.4418
SMIM10L1	-1.03007	549.563	0.101632	3.85e-24	1.44e-22	-10.1352
LYPLAL1-DT	-1.02704	14.8897	0.642338	0.109839	0.200812	-1.59892
FHL1P1	-1.02675	10.9437	0.72119	0.154539	0.263189	-1.42368
FUS	-1.0249	7265.97	0.0422192	3.55e-130	4.17e-127	-24.2755
PPM1F-AS1	-1.02339	48.2354	0.401379	0.0107823	0.0286947	-2.54968
REP15	-1.02159	9.08028	0.817412	0.211376	0.336175	-1.24979
CFAP57	-1.02106	8.2003	0.956347	0.28567	0.422187	-1.06767
DNAAF4-CCPG1	-1.02055	14.0556	2.49375	0.68236	0.78446	-0.409244
ADAM21	-1.01955	17.3611	0.551869	0.0646807	0.130193	-1.84746
GRWD1	-1.01946	1489.06	0.0866577	5.96e-32	3.68e-30	-11.7643
RHOQP1	-1.01746	37.3531	0.419819	0.015369	0.0388685	-2.42357
ACTB	-1.01739	26372.1	0.0434503	3e-121	2.81e-118	-23.4152
FDXACB1	-1.01451	45.8986	0.356216	0.00439911	0.013015	-2.84803
GALR2	-1.01388	14.4045	0.615845	0.0996987	0.185507	-1.64632
SRSF6	-1.01384	2853.62	0.0586689	6.58e-67	1.69e-64	-17.2806
SPMIP1	-1.01307	35.4064	0.401011	0.0115272	0.0304185	-2.5263
PDF	-1.01139	271.485	0.158747	1.88e-10	1.98e-09	-6.37106
PEG10	-1.01075	80.3588	0.34205	0.00312706	0.0096136	-2.95496
POC1B-GALNT4	-1.00944	19.3946	0.765273	0.187148	0.305217	-1.31906
SAMD15	-1.00944	63.7106	0.30783	0.00104099	0.00363137	-3.27921
DHX37	-1.00498	1809.99	0.0667718	3.4e-51	5.86e-49	-15.051
GOLPH3-DT	-1.00475	33.5378	0.432566	0.0201922	0.0489439	-2.32276
FABP5	-1.00467	737.256	0.10741	8.47e-21	2.46e-19	-9.35362
RCBTB2	-1.00379	72.6584	0.280564	0.000346558	0.00134986	-3.57776
AP4S1	-1.00213	203.806	0.170482	4.15e-09	3.66e-08	-5.87821
C1DP1	-0.99796	7.24966	1.27285	0.433021	0.571658	-0.784033
SNORD3B-2	-0.997663	10.1768	0.823981	0.225978	0.353969	-1.21078
DUSP2	-0.996525	93.7163	0.298331	0.000836777	0.00298159	-3.34033
RPL4P6	-0.996453	6.90573	0.926304	0.282048	0.418481	-1.07573
PYCR3	-0.993446	338.788	0.134903	1.78e-13	2.65e-12	-7.36415
PHKA1P1	-0.993442	8.88074	1.18109	0.400277	0.539971	-0.841126
PCDHGA1	-0.993141	9.25905	0.812963	0.221847	0.34884	-1.22163
MT-ND2	-0.991685	60013.4	0.0419917	2.63e-123	2.6e-120	-23.6162
RGS4	-0.991408	62.7676	0.331193	0.00275845	0.00861581	-2.99345
EMILIN2	-0.990953	353.831	0.130968	3.84e-14	6.15e-13	-7.56639
SEC14L1P1	-0.990389	30.0261	0.424895	0.0197586	0.0480978	-2.3309
LBX1	-0.98704	47.6321	0.334832	0.00319974	0.00980654	-2.94787
ICAM3	-0.987009	69.1043	0.275266	0.000336236	0.00131456	-3.58565
HMGN2P5	-0.986463	127.743	0.240359	4.06e-05	0.00018901	-4.10413
CTSA	-0.986458	1227.22	0.0763388	3.38e-38	3.05e-36	-12.9221
TREX2	-0.984961	23.9794	0.490762	0.0447492	0.0960015	-2.007
PHYHIPL	-0.984901	9.42613	0.754123	0.191545	0.310876	-1.30602
MT1X	-0.98363	121.551	0.238782	3.8e-05	0.000177908	-4.11936
LINC02846	-0.982315	26.5809	0.447826	0.0282702	0.0649843	-2.19352
KDSR-DT	-0.981612	10.0815	0.763727	0.19869	0.320148	-1.28529
PARVA	-0.981566	507.881	0.126526	8.64e-15	1.49e-13	-7.75781
GCLM	-0.980535	869.218	0.103366	2.4e-21	7.34e-20	-9.48606
ACTR3C	-0.979911	21.2897	0.595614	0.0999265	0.185821	-1.64521
HBA2	-0.979537	9.56538	0.79883	0.220118	0.346759	-1.22621
PCDHB15	-0.978642	7.69026	0.903363	0.278661	0.414602	-1.08333
B3GNT3	-0.976718	27.9373	0.482986	0.0431506	0.093093	-2.02225
CLSTN2	-0.97346	139.713	0.201988	1.44e-06	8.65e-06	-4.8194
PRMT6	-0.973416	703.212	0.092068	3.98e-26	1.75e-24	-10.5728
HTRA3	-0.972753	252.679	0.152329	1.7e-10	1.81e-09	-6.38586
HSPA1L	-0.972666	12.6155	0.662589	0.14211	0.246562	-1.46798
LINC01547	-0.969512	253.322	0.167845	7.64e-09	6.48e-08	-5.77625
SH2D4A	-0.968786	154.793	0.229701	2.47e-05	0.000119747	-4.2176
ATAD3B	-0.968663	983.855	0.089854	4.26e-27	1.98e-25	-10.7804
TTLL12	-0.967565	2069.46	0.0732014	6.92e-40	6.88e-38	-13.2179
GTF3C6	-0.967022	1235.77	0.0781419	3.56e-35	2.8e-33	-12.3752
MRAP-AS1	-0.965416	7.31389	0.848641	0.255287	0.388177	-1.1376
TMEM272	-0.965325	10.6886	0.822106	0.240311	0.370428	-1.17421
VDAC1P8	-0.965259	11.9471	0.681425	0.15662	0.26565	-1.41653
COX20	-0.964979	465.614	0.124959	1.14e-14	1.94e-13	-7.72239
KIF6	-0.963211	45.3539	0.391085	0.0137809	0.0354422	-2.46292
C6orf163	-0.962865	18.7679	0.548846	0.0793716	0.154226	-1.75434
RPP40	-0.961496	169.397	0.187288	2.84e-07	1.91e-06	-5.13379
ZBTB12	-0.960198	245.28	0.154473	5.1e-10	5.06e-09	-6.21596
ARMCX2	-0.958988	56.2426	0.338862	0.00465444	0.0137014	-2.83002
CENATAC-DT	-0.958556	76.1726	0.293661	0.0010979	0.00381503	-3.26416
NOTCH4	-0.956872	20.4649	0.529171	0.0705679	0.140017	-1.80825
SETD9	-0.956722	74.6804	0.288492	0.000912237	0.00323085	-3.31628
RAB36	-0.956423	260.419	0.160296	2.42e-09	2.21e-08	-5.96661
CCDC86	-0.95549	1923.42	0.0639151	1.57e-50	2.59e-48	-14.9494
MSRB1	-0.953779	608.188	0.101146	4.11e-21	1.24e-19	-9.42972
TOB2P1	-0.950398	7.85436	0.823558	0.248494	0.380202	-1.15401
RASSF1-AS1	-0.949486	6.62272	0.982214	0.333704	0.473393	-0.96668
ARID3C	-0.949152	9.23097	0.755116	0.208768	0.332912	-1.25696
RAD9B	-0.948319	12.6191	0.651185	0.145311	0.250726	-1.4563
ULBP3	-0.94799	344.289	0.137741	5.88e-12	7.43e-11	-6.88241
HSPE1	-0.947095	2258.11	0.0586234	1.04e-58	2.12e-56	-16.1556
FASTKD5	-0.946365	646.891	0.0947955	1.81e-23	6.41e-22	-9.98322
GPER1	-0.945458	48.9209	0.343916	0.00597605	0.0171195	-2.74909
PCDHGC3	-0.945038	215.274	0.179379	1.38e-07	9.7e-07	-5.26838
SYNM-AS2	-0.944742	13.9788	0.619675	0.127365	0.226226	-1.52458
LCA5L	-0.944165	38.5143	0.389164	0.0152605	0.0386409	-2.42614
LINC00960	-0.943235	14.0504	0.665816	0.156582	0.265609	-1.41666
UHRF1	-0.94251	3321.09	0.052875	4.5e-71	1.34e-68	-17.8253
PRDX1	-0.941972	8268.85	0.0410281	1.19e-116	1.07e-113	-22.9592
POLR3H	-0.941397	1150.4	0.0942384	1.69e-23	6.04e-22	-9.98953
ITPRID2-DT	-0.94064	7.17481	0.988574	0.341345	0.481	-0.951511
TFAM	-0.940232	2420.23	0.0646878	7.28e-48	1.08e-45	-14.5349
EIF1AXP1	-0.940139	186.452	0.171206	3.99e-08	3.06e-07	-5.49129
NANOS1	-0.940095	78.864	0.26989	0.000495355	0.00186073	-3.48326
TTPA	-0.939182	22.5793	0.545816	0.0853063	0.163641	-1.72069
MTCP1	-0.938371	141.054	0.218064	1.68e-05	8.43e-05	-4.30319
LAT2	-0.938187	6.71719	0.961463	0.329168	0.468977	-0.975791
DSEL	-0.937066	9.69172	0.778271	0.228576	0.35691	-1.20404
HSPH1	-0.93531	3945.29	0.0559686	1.08e-62	2.37e-60	-16.7113
ASAH2	-0.934223	107.865	0.773976	0.227415	0.3556	-1.20704
FTCDNL1	-0.932286	16.1502	0.660758	0.158265	0.267593	-1.41093
TRMT61A	-0.932223	666.542	0.0975175	1.18e-21	3.73e-20	-9.55954
PLAC8L1	-0.932175	14.7189	0.610618	0.126858	0.225432	-1.52661
HPGD	-0.932091	28.2414	0.485646	0.0549489	0.113806	-1.91928
FTLP3	-0.931369	12.4321	0.685531	0.174271	0.289086	-1.35861
ING3	-0.931034	384.098	0.120172	9.37e-15	1.61e-13	-7.74749
LAMB3	-0.930473	110.226	0.311899	0.00285206	0.00887424	-2.98325
MMACHC	-0.92947	512.741	0.13385	3.81e-12	4.94e-11	-6.9441
RAB27B	-0.927789	26.0592	0.529069	0.0794946	0.154433	-1.75363
FBXW4P1	-0.926275	19.9138	0.518498	0.0740252	0.1456	-1.78646
SUMF1	-0.926207	118.32	0.214301	1.55e-05	7.83e-05	-4.32199
GDA	-0.923995	9.0966	0.875379	0.29118	0.428107	-1.05554
YPEL3-DT	-0.922977	85.7779	0.249309	0.000213785	0.000870249	-3.70214
HSP90AA1	-0.918512	48986.9	0.038663	9.33e-125	9.74e-122	-23.7569
BCLAF1	-0.918199	6687.93	0.053735	1.84e-65	4.26e-63	-17.0875
SAMD11	-0.917542	235.979	0.177112	2.21e-07	1.51e-06	-5.18056
PSPC1	-0.915534	1127.48	0.0797681	1.71e-30	9.63e-29	-11.4774
C4orf50	-0.914891	8.87121	0.799259	0.252344	0.384902	-1.14467
BFSP1	-0.913705	75.7444	0.271485	0.000763816	0.00274559	-3.36558
NOL9	-0.912388	853.867	0.0857315	1.89e-26	8.52e-25	-10.6424
ZNF114	-0.911847	84.5911	0.266148	0.000612333	0.00225326	-3.42609
PPT1	-0.911745	3748.51	0.0518066	2.51e-69	7.24e-67	-17.599
EID3	-0.911149	15.2892	0.621532	0.142656	0.247225	-1.46597
CSTF2	-0.910726	1172.4	0.0803766	9.24e-30	4.96e-28	-11.3307
UFSP1	-0.910094	30.6235	0.412323	0.0272978	0.0631278	-2.20723
FAM50B	-0.909296	90.3549	0.250124	0.000277572	0.0011064	-3.63538
IFT70B	-0.908944	89.8237	0.268595	0.000714198	0.00258903	-3.38407
HEXIM1	-0.905826	1517.99	0.0733677	5.09e-35	3.9e-33	-12.3464
SETMAR	-0.904737	80.4791	0.25981	0.000497111	0.00186695	-3.48231
SERPINB8	-0.904699	7.9576	0.950753	0.34132	0.481	-0.951561
MAB21L3	-0.904697	9.89273	0.800625	0.258481	0.392001	-1.12999
MEMO1P1	-0.903334	8.67863	0.772273	0.242119	0.372196	-1.16971
GARIN1A	-0.90304	24.7808	0.475125	0.0573493	0.117823	-1.90064
CARNMT1	-0.901875	755.384	0.137995	6.34e-11	7.09e-10	-6.53559
EIF1AX	-0.901677	5069.82	0.0482072	4.58e-78	1.56e-75	-18.7042
IGFBP4	-0.900683	404.63	0.127836	1.85e-12	2.47e-11	-7.0456
RPA4	-0.900538	10.6858	0.71335	0.206802	0.330356	-1.26241
RSPH4A	-0.898617	25.8147	0.456906	0.049213	0.103986	-1.96674
RPP25	-0.898588	585.448	0.101067	6.06e-19	1.49e-17	-8.89101
CFAP184	-0.898197	19.9819	0.555291	0.105765	0.194425	-1.61753
ARMC5	-0.897582	254.392	0.149225	1.8e-09	1.66e-08	-6.01495
EEF1AKMT1	-0.896872	84.2628	0.267668	0.000806094	0.00288046	-3.35069
TPM3P9	-0.896122	165.542	0.200291	7.67e-06	4.09e-05	-4.47411
HOXC13-AS	-0.894921	31.6913	0.413275	0.0303543	0.0691067	-2.16544
ZMPSTE24	-0.893762	2694.33	0.0618191	2.24e-47	3.29e-45	-14.4577
RRP9	-0.893581	574.827	0.101055	9.36e-19	2.27e-17	-8.84255
SELENOO-AS1	-0.892464	10.1391	0.719447	0.214796	0.340173	-1.24049
QRICH2	-0.891352	141.827	0.217994	4.33e-05	0.000200931	-4.08888
KBTBD8	-0.890459	339.083	0.132584	1.87e-11	2.24e-10	-6.71618
RCN2	-0.89041	2014.93	0.0588463	1.01e-51	1.77e-49	-15.1311
RNA5-8SN1	-0.889763	80.7761	1.30112	0.494074	0.628827	-0.683844
RNA5-8SN2	-0.889763	80.7761	1.30112	0.494074	0.628827	-0.683844
RNA5-8SN3	-0.889763	80.7761	1.30112	0.494074	0.628827	-0.683844
RNA5-8SN4	-0.889763	80.7761	1.30112	0.494074	0.628827	-0.683844
RNA5-8SN5	-0.889763	80.7761	1.30112	0.494074	0.628827	-0.683844
FKRP	-0.889357	509.145	0.118303	5.58e-14	8.82e-13	-7.51761
CCDC177	-0.888667	23.186	0.473452	0.0605185	0.123175	-1.877
SCARNA9	-0.886254	12.5658	0.641643	0.16721	0.27972	-1.38123
SNRK-AS1	-0.886251	22.3979	0.533925	0.0969385	0.181505	-1.65988
EIF5AL1	-0.885928	205.216	0.172579	2.84e-07	1.91e-06	-5.13346
USP27X-DT	-0.882132	36.4834	0.393369	0.0249289	0.0583758	-2.2425
MIXL1	-0.880469	21.9326	0.50469	0.0810589	0.15692	-1.74457
PCYOX1	-0.880085	1482.89	0.110954	2.16e-15	3.94e-14	-7.93195
LRPAP1	-0.879331	2135.16	0.072395	6e-34	4.27e-32	-12.1463
CPA4	-0.879117	27.6164	0.437928	0.0447023	0.0959117	-2.00745
TRMT6	-0.879061	833.334	0.0918939	1.11e-21	3.51e-20	-9.56605
SMAD6	-0.876317	180.911	0.184231	1.97e-06	1.16e-05	-4.75662
SPP1	-0.876192	7.00588	0.962811	0.362804	0.50297	-0.910035
GCSH	-0.875293	806.049	0.0875193	1.51e-23	5.39e-22	-10.0011
GLRX2	-0.875017	425.139	0.124991	2.55e-12	3.36e-11	-7.00064
GALNT4	-0.874735	222.436	0.172841	4.17e-07	2.73e-06	-5.06093
GJC2	-0.874621	31.3756	0.448402	0.0511129	0.107264	-1.95053
METTL25	-0.873396	59.4736	0.344467	0.0112287	0.0296976	-2.5355
CRPPA	-0.872894	26.5184	0.522872	0.0950339	0.178639	-1.66942
PPP1R14B	-0.871763	2393.71	0.06768	5.78e-38	5.2e-36	-12.8807
FAM83E	-0.869332	7.75676	0.88799	0.327585	0.467183	-0.978989
LRRC46	-0.868569	16.0816	0.582112	0.135673	0.237967	-1.4921
FOXF2-DT	-0.867836	14.9242	0.594597	0.144417	0.249643	-1.45954
BRMS1	-0.867828	978.028	0.0858365	4.98e-24	1.84e-22	-10.1102
SRSF2	-0.866992	6311.77	0.0421054	3.3e-94	1.94e-91	-20.591
MFSD1	-0.866778	762.315	0.094212	3.57e-20	9.8e-19	-9.20029
SCN11A	-0.866762	28.5803	0.594483	0.144838	0.250163	-1.45801
ETFBKMT	-0.866323	23.7083	0.552064	0.116591	0.21094	-1.56925
LINC02600	-0.865806	31.9974	0.410063	0.0347382	0.0775087	-2.1114
CHORDC1	-0.864653	2295.55	0.0657978	1.92e-39	1.84e-37	-13.1411
WSCD2	-0.863715	6.23157	1.1485	0.452027	0.589397	-0.75204
INTS5	-0.863638	491.474	0.112079	1.3e-14	2.19e-13	-7.7056
PBDC1	-0.86175	360.452	0.132373	7.51e-11	8.31e-10	-6.51003
GCSHP5	-0.86046	313.181	0.148423	6.74e-09	5.77e-08	-5.79734
FAM217B	-0.858238	591.948	0.116863	2.07e-13	3.07e-12	-7.34394
SLC38A4	-0.857744	31.9857	0.425113	0.0436242	0.0939422	-2.01768
HOXC-AS3	-0.857279	20.2868	0.548123	0.117811	0.21286	-1.56403
ARMC6	-0.856589	984.986	0.0861413	2.68e-23	9.38e-22	-9.944
MAP2K6	-0.856457	651.423	0.116941	2.41e-13	3.53e-12	-7.32381
NRAV	-0.856013	146.629	0.230219	0.000200598	0.000821017	-3.71826
DUS4L-BCAP29	-0.855432	360.296	0.133902	1.68e-10	1.78e-09	-6.38848
CHMP6	-0.854119	289.84	0.146108	5.04e-09	4.39e-08	-5.84583
DDX28	-0.85407	285.184	0.147236	6.6e-09	5.66e-08	-5.80069
MRPL1	-0.853739	482.582	0.116978	2.92e-13	4.22e-12	-7.29825
LAMP1	-0.85342	1999.3	0.0634	2.66e-41	2.85e-39	-13.4609
LACTB2	-0.852815	404.847	0.124374	7.04e-12	8.81e-11	-6.85685
ZNF236-DT	-0.852557	18.4601	0.543631	0.11682	0.211272	-1.56826
RBM14	-0.852474	2337.69	0.0671757	6.7e-37	5.85e-35	-12.6902
SYNCRIP	-0.851116	5953.75	0.0439821	1.98e-83	7.92e-81	-19.3514
HSP90AB3P	-0.850171	8.84838	0.794637	0.284671	0.421104	-1.06989
NCEH1	-0.849254	239.578	0.169994	5.86e-07	3.74e-06	-4.99578
CILP2	-0.847737	520.49	0.114607	1.39e-13	2.1e-12	-7.39689
DCAF13	-0.84717	1303.29	0.0824785	9.48e-25	3.74e-23	-10.2714
SLC46A1	-0.846993	457.861	0.120776	2.33e-12	3.09e-11	-7.01293
SRSF7	-0.846485	3560.31	0.0611803	1.55e-43	1.91e-41	-13.8359
EMB	-0.845934	912.854	0.0876037	4.62e-22	1.49e-20	-9.65637
ABCF2	-0.845777	1899.55	0.0729597	4.5e-31	2.63e-29	-11.5924
DCLK3	-0.845682	8.71737	0.838057	0.312927	0.45229	-1.0091
KEAP1	-0.845368	1252.51	0.0755293	4.43e-29	2.27e-27	-11.1926
DLEU2	-0.844719	293.745	0.140846	2e-09	1.84e-08	-5.99746
KLHL21	-0.844601	862.196	0.0831003	2.88e-24	1.1e-22	-10.1636
DHCR24	-0.842185	6677.43	0.0412937	1.85e-92	9.94e-90	-20.395
STAG1	-0.841993	1364.68	0.0723704	2.75e-31	1.62e-29	-11.6345
CABLES1	-0.841685	447.516	0.128437	5.63e-11	6.33e-10	-6.55327
B4GALT5	-0.841579	1669.08	0.0640773	2.11e-39	2.01e-37	-13.1338
CARD8-AS1	-0.841481	37.1926	0.378427	0.0261734	0.0608648	-2.22363
C15orf39	-0.840151	815.566	0.0858703	1.32e-22	4.45e-21	-9.78395
MTERF2	-0.839741	384.888	0.124326	1.43e-11	1.75e-10	-6.75435
PYROXD1	-0.839516	169.793	0.212582	7.84e-05	0.000345969	-3.94914
RNA5S1	-0.839189	10.957	1.06622	0.431243	0.570043	-0.787067
RNA5S10	-0.839189	10.957	1.06622	0.431243	0.570043	-0.787067
RNA5S11	-0.839189	10.957	1.06622	0.431243	0.570043	-0.787067
RNA5S12	-0.839189	10.957	1.06622	0.431243	0.570043	-0.787067
RNA5S13	-0.839189	10.957	1.06622	0.431243	0.570043	-0.787067
RNA5S14	-0.839189	10.957	1.06622	0.431243	0.570043	-0.787067
RNA5S15	-0.839189	10.957	1.06622	0.431243	0.570043	-0.787067
RNA5S16	-0.839189	10.957	1.06622	0.431243	0.570043	-0.787067
RNA5S17	-0.839189	10.957	1.06622	0.431243	0.570043	-0.787067
RNA5S2	-0.839189	10.957	1.06622	0.431243	0.570043	-0.787067
RNA5S3	-0.839189	10.957	1.06622	0.431243	0.570043	-0.787067
RNA5S4	-0.839189	10.957	1.06622	0.431243	0.570043	-0.787067
RNA5S5	-0.839189	10.957	1.06622	0.431243	0.570043	-0.787067
RNA5S6	-0.839189	10.957	1.06622	0.431243	0.570043	-0.787067
RNA5S7	-0.839189	10.957	1.06622	0.431243	0.570043	-0.787067
RNA5S8	-0.839189	10.957	1.06622	0.431243	0.570043	-0.787067
NHEJ1	-0.839149	593.74	0.103237	4.35e-16	8.44e-15	-8.12838
FES	-0.838709	12.53	0.744363	0.25985	0.393631	-1.12675
CHST14	-0.837505	366.843	0.125981	2.97e-11	3.48e-10	-6.64784
ANTXR1	-0.837383	1320.52	0.071349	8.29e-32	5.07e-30	-11.7364
EIF5A	-0.836582	13312.4	0.0443416	2.14e-79	7.59e-77	-18.8667
MFSD5	-0.83594	427.095	0.137911	1.35e-09	1.27e-08	-6.06145
PEPD	-0.83572	1140.39	0.0850002	8.2e-23	2.79e-21	-9.83198
TSACC	-0.834085	20.5168	0.518223	0.107505	0.197179	-1.60951
PSMC1	-0.833644	2963.18	0.0608126	9.04e-43	1.05e-40	-13.7084
LIPT2-AS1	-0.832625	50.2061	0.337114	0.0135166	0.0348311	-2.46986
RANBP1	-0.832171	5614.38	0.0553556	4.45e-51	7.6e-49	-15.0332
SIK1	-0.831987	79.4449	0.342667	0.0151833	0.0384714	-2.42798
LARS2	-0.831494	1346.48	0.0784159	2.87e-26	1.27e-24	-10.6036
AIFM2	-0.830592	495.569	0.108042	1.5e-14	2.49e-13	-7.68769
H3-3A	-0.829934	5432.86	0.0485016	1.22e-65	2.9e-63	-17.1115
SLC35E3	-0.829189	618.694	0.101789	3.76e-16	7.37e-15	-8.14616
TAF9B	-0.82864	1148.31	0.0976667	2.17e-17	4.69e-16	-8.48436
POLR1A	-0.8286	2910.24	0.0573469	2.55e-47	3.65e-45	-14.4489
LRRIQ4	-0.828088	6.37499	0.929007	0.372732	0.513285	-0.891368
TOMM22	-0.8278	2074.41	0.068564	1.46e-33	1.01e-31	-12.0734
DAG1	-0.825832	1835.52	0.0660896	7.89e-36	6.36e-34	-12.4956
ZNF35	-0.825364	246.615	0.170015	1.21e-06	7.31e-06	-4.85466
MEPCE	-0.824404	1332.28	0.070773	2.33e-31	1.38e-29	-11.6486
SAMHD1	-0.824363	1701	0.0634336	1.29e-38	1.19e-36	-12.9957
CERK	-0.824024	1402.25	0.0778352	3.43e-26	1.51e-24	-10.5868
LLPH	-0.824021	662.535	0.103657	1.87e-15	3.43e-14	-7.94948
EIF4G2	-0.823384	20948.1	0.0431526	3.65e-81	1.34e-78	-19.0808
NOP14	-0.822575	2623.92	0.0707377	2.95e-31	1.73e-29	-11.6285
LINC02447	-0.822538	8.70299	0.801691	0.30489	0.443312	-1.026
HMGN1P38	-0.821636	6.78377	0.883501	0.352383	0.492633	-0.929977
POTEE	-0.821247	6.9251	0.99974	0.411384	0.551114	-0.821461
NOL11	-0.820867	2852.4	0.0579518	1.52e-45	2.03e-43	-14.1647
TBC1D8-AS1	-0.820102	8.87105	0.78412	0.295612	0.432827	-1.04589
MYOM1	-0.820059	13.7996	0.688326	0.233504	0.362945	-1.19138
CD2BP2-DT	-0.819269	41.4094	0.375634	0.0291812	0.0667211	-2.18103
MAP3K4-AS1	-0.818409	129.107	0.208859	8.91e-05	0.00038895	-3.91848
BAG2	-0.817668	661.086	0.0976556	5.62e-17	1.17e-15	-8.37298
FERMT1	-0.81681	164.287	0.182126	7.3e-06	3.91e-05	-4.48486
CTNNB1	-0.816207	6789.1	0.0466968	2.08e-68	5.82e-66	-17.4789
TOP1	-0.815701	4050.34	0.046512	7.42e-69	2.11e-66	-17.5374
RHOV	-0.814168	121.006	0.211237	0.000116069	0.000496931	-3.85428
PPIF	-0.813813	2928.28	0.0562918	2.26e-47	3.29e-45	-14.457
PANO1	-0.813261	22.0297	0.48063	0.0906322	0.171648	-1.69207
APMAP	-0.813193	1386.67	0.0684436	1.48e-32	9.5e-31	-11.8812
RNF227	-0.813059	128.699	0.215211	0.000158119	0.000660987	-3.77796
PSMA7	-0.812881	3328.77	0.0617007	1.23e-39	1.2e-37	-13.1746
GALNTL6	-0.812517	39.8304	0.411675	0.0484176	0.102582	-1.97368
SLC35A4	-0.812002	833.432	0.0860715	3.95e-21	1.19e-19	-9.43403
STARD7	-0.811985	5300.64	0.0460783	1.67e-69	4.91e-67	-17.6219
ZNF271P	-0.811897	186.048	0.195222	3.2e-05	0.000151868	-4.15884
CHST10	-0.811571	448.969	0.115399	2.03e-12	2.69e-11	-7.03275
MRPL13	-0.811561	1001.9	0.0781673	2.98e-25	1.23e-23	-10.3824
RSPH1	-0.810624	13.9259	0.657096	0.217335	0.343355	-1.23365
EBNA1BP2	-0.810139	2344.05	0.0647982	7.23e-36	5.86e-34	-12.5025
C15orf62	-0.809515	18.4344	0.558805	0.147434	0.253683	-1.44865
HOXA10	-0.809259	1750.17	0.067609	5.12e-33	3.41e-31	-11.9697
DOHH	-0.808485	455.25	0.120738	2.14e-11	2.56e-10	-6.69618
TTC27	-0.808137	677.948	0.105086	1.47e-14	2.45e-13	-7.69023
ZNF442	-0.807414	11.8797	0.67856	0.234088	0.363673	-1.18989
TMEM70	-0.806601	606.136	0.103308	5.82e-15	1.02e-13	-7.80774
ZNF225-AS1	-0.806405	26.4892	0.511372	0.114808	0.208276	-1.57695
PSMD12	-0.806194	2849.08	0.0607688	3.62e-40	3.63e-38	-13.2666
WASHC5	-0.805595	1292.51	0.078646	1.27e-24	4.96e-23	-10.2433
SSU72-AS1	-0.804824	19.1299	0.528199	0.12758	0.226501	-1.52371
ABHD15	-0.804746	320.188	0.141883	1.41e-08	1.16e-07	-5.67189
FKBPL	-0.804652	260.112	0.152384	1.29e-07	9.11e-07	-5.28043
NAT1	-0.804518	103.586	0.235187	0.000624477	0.00229211	-3.42075
CADM1	-0.803511	1521.81	0.0830047	3.66e-22	1.2e-20	-9.68031
ST6GAL2	-0.801551	25.7154	0.479804	0.0948043	0.178345	-1.67058
METTL8	-0.801375	686.811	0.0997354	9.36e-16	1.77e-14	-8.03501
URB2	-0.801328	875.224	0.0891104	2.42e-19	6.16e-18	-8.99253
PRDM6-AS1	-0.800587	64.5403	0.31567	0.0112079	0.0296713	-2.53615
PSMC2	-0.800469	2379.8	0.066861	4.97e-33	3.32e-31	-11.9721
REPIN1-AS1	-0.800391	16.4025	0.563835	0.155739	0.264467	-1.41955
LINC01842	-0.800326	19.6357	0.522036	0.125255	0.223217	-1.53308
SFPQ	-0.799334	9385.25	0.0398278	1.36e-89	6.53e-87	-20.0697
TNFRSF19	-0.798758	101.952	0.237438	0.000768022	0.00276018	-3.36407
SLC25A13	-0.797252	1111.38	0.0849713	6.44e-21	1.9e-19	-9.3826
LXN	-0.797084	132.551	0.199609	6.52e-05	0.000291898	-3.99323
DEGS1	-0.796895	2264.63	0.0596051	9.1e-41	9.5e-39	-13.3696
GPRASP3	-0.796588	408.888	0.184422	1.56e-05	7.9e-05	-4.31938
MANEAL	-0.79631	1140.39	0.0834655	1.42e-21	4.44e-20	-9.54059
TOMM40	-0.796251	2945.77	0.0567523	1.02e-44	1.31e-42	-14.0303
RPUSD1	-0.795227	939.591	0.0861347	2.65e-20	7.37e-19	-9.23237
CSE1L	-0.794255	6766.13	0.0456757	1e-67	2.76e-65	-17.389
PCDHGA11	-0.790345	39.2149	0.406537	0.0518847	0.108579	-1.94409
CTNS	-0.790249	688.822	0.103916	2.86e-14	4.62e-13	-7.60466
CCT2	-0.790079	5980.18	0.0454401	1.03e-67	2.8e-65	-17.3873
GPX1P1	-0.789288	14.0692	0.720934	0.273598	0.409296	-1.09481
ZDHHC14	-0.789068	220.619	0.162113	1.13e-06	6.88e-06	-4.86739
HSPE1-MOB4	-0.786973	204.056	0.222166	0.000396693	0.00152521	-3.54227
WDR81	-0.78685	800.357	0.102364	1.51e-14	2.5e-13	-7.68679
LINC00370	-0.785668	17.8941	0.651677	0.227968	0.356287	-1.20561
AP5S1	-0.785119	270.951	0.147632	1.05e-07	7.53e-07	-5.31809
POLR3B	-0.784894	684.704	0.109007	6e-13	8.43e-12	-7.2004
Telomerase-vert	-0.784449	14.4828	0.608259	0.197168	0.318269	-1.28966
KIF26B	-0.784219	88.4799	0.262301	0.00279188	0.00871442	-2.98977
ARHGDIA	-0.784079	6505.81	0.0658148	1.01e-32	6.52e-31	-11.9134
MANEA	-0.783918	489.306	0.133633	4.46e-09	3.92e-08	-5.8662
RPL17P7	-0.782961	56.6638	0.348298	0.0245785	0.0576776	-2.24796
NME5	-0.782815	19.0847	0.538254	0.145846	0.251511	-1.45436
GAR1	-0.782652	775.17	0.0892427	1.79e-18	4.27e-17	-8.76992
TMPPE	-0.782631	63.2811	0.3188	0.0140911	0.0360888	-2.45493
GHET1	-0.78144	24.3877	0.490781	0.111332	0.202932	-1.59224
ZRANB2-DT	-0.781415	14.666	0.624526	0.210857	0.335549	-1.25121
ABCD3	-0.78111	1640.88	0.0685017	4.05e-30	2.21e-28	-11.4028
HTRA1	-0.780582	398.855	0.119623	6.78e-11	7.55e-10	-6.52538
LCMT2	-0.780569	232.926	0.158012	7.81e-07	4.89e-06	-4.93994
WDR77	-0.780412	2377.68	0.0588198	3.56e-40	3.59e-38	-13.2679
RBM8A	-0.779994	4482.59	0.0568681	8.16e-43	9.64e-41	-13.7159
SF3B4	-0.779624	2288.38	0.0600813	1.67e-38	1.52e-36	-12.9762
H3C15	-0.779611	12.681	1.02852	0.448454	0.58614	-0.757994
DNAJB1	-0.779565	2210.05	0.0632831	7.19e-35	5.42e-33	-12.3187
DNLZ	-0.779511	118.187	0.214528	0.000279478	0.00111281	-3.63362
YBX1P1	-0.779171	17.7661	0.555246	0.160531	0.270791	-1.40329
GOLGA8Q	-0.778955	7.58495	0.903241	0.388467	0.529019	-0.8624
MRPS18C	-0.777795	601.963	0.107243	4.09e-13	5.82e-12	-7.25265
BRCC3	-0.777772	1132.09	0.0781733	2.54e-23	8.91e-22	-9.94933
MAP2K3	-0.77742	832.205	0.112144	4.14e-12	5.34e-11	-6.93231
DHX9	-0.777221	8263.81	0.0449496	5.5e-67	1.44e-64	-17.291
LMNB1	-0.777002	3596.72	0.055242	6.2e-45	8.14e-43	-14.0654
SLC35B2	-0.776547	770.134	0.0908404	1.25e-17	2.76e-16	-8.54847
LINC00235	-0.775904	37.638	0.402598	0.0539498	0.112127	-1.92724
ZC3H4	-0.775811	1072.37	0.100908	1.49e-14	2.48e-13	-7.6883
ZBED1	-0.77567	383.973	0.134616	8.31e-09	7.01e-08	-5.7621
ZBED1	-0.77567	383.973	0.134616	8.31e-09	7.01e-08	-5.7621
PCOLCE2	-0.775219	338.345	0.219891	0.000422726	0.00161439	-3.52547
UTP18	-0.774999	1973.76	0.0764375	3.71e-24	1.39e-22	-10.139
NEFH	-0.774607	10.0729	0.757946	0.306789	0.445614	-1.02198
MRPS28	-0.774064	373.983	0.146598	1.29e-07	9.12e-07	-5.28019
RBMX	-0.773937	7777.4	0.0513868	2.92e-51	5.08e-49	-15.061
CEP15	-0.773482	315.616	0.135027	1.01e-08	8.47e-08	-5.72836
UBE2N	-0.773156	1983.77	0.0732863	5.09e-26	2.22e-24	-10.5498
NCL	-0.772759	20522.5	0.0375067	2.57e-94	1.55e-91	-20.6032
CCDC85B	-0.772292	403.592	0.130101	2.92e-09	2.64e-08	-5.93608
TMT1B	-0.77209	138.902	0.199691	0.000110442	0.000474353	-3.86643
ACTN4	-0.772084	4535.35	0.0535622	4.18e-47	5.86e-45	-14.4147
MAGEA6	-0.771855	11.0275	0.678871	0.255551	0.388404	-1.13697
SNRPEP4	-0.771493	116.888	0.238162	0.00119798	0.00411857	-3.23936
LIPG	-0.771395	7.63182	0.818066	0.345707	0.485722	-0.94295
BDH1	-0.770844	109.828	0.248247	0.00190182	0.00621624	-3.10515
UBBP4	-0.770431	10.5536	0.939505	0.412194	0.551884	-0.820039
DDX5	-0.769607	14359.8	0.0384928	6.27e-89	2.87e-86	-19.9935
VPS50	-0.769532	617.663	0.0973952	2.76e-15	5.01e-14	-7.90113
ZNF701	-0.768962	78.2277	0.29125	0.00828535	0.022816	-2.64021
DNAAF8	-0.768782	13.341	0.797896	0.335291	0.475033	-0.963512
UNG	-0.768627	2307.83	0.0639698	2.95e-33	1.98e-31	-12.0155
CUL1	-0.768508	2411.43	0.058283	1.06e-39	1.04e-37	-13.1858
SERTM1	-0.768336	34.9552	0.388122	0.0477456	0.101399	-1.97963
RABIF	-0.768203	416.586	0.120526	1.84e-10	1.95e-09	-6.37376
MEIS1	-0.768024	358.002	0.14598	1.43e-07	1.01e-06	-5.26116
YY2	-0.767867	171.838	0.189265	4.97e-05	0.000228233	-4.0571
IMP3	-0.767263	769.181	0.103415	1.18e-13	1.79e-12	-7.41926
MOCS2-DT	-0.767001	149.882	0.205756	0.000193223	0.000792733	-3.72772
ZNF30	-0.766761	146.108	0.194685	8.2e-05	0.000360525	-3.93848
TMEM9B	-0.766553	444.67	0.125028	8.73e-10	8.39e-09	-6.13103
YWHAQ	-0.766088	9204.66	0.0446979	7.57e-66	1.85e-63	-17.1392
POF1B	-0.766056	9.63079	0.731412	0.294931	0.432301	-1.04737
PNO1	-0.76546	876.762	0.14663	1.79e-07	1.24e-06	-5.22034
LPCAT1	-0.765246	2156.9	0.0683669	4.4e-29	2.26e-27	-11.1932
DDX1	-0.765191	3632.71	0.0481661	7.86e-57	1.52e-54	-15.8865
HYPK	-0.76448	279.9	0.165533	3.87e-06	2.17e-05	-4.6183
TXNDC12	-0.763757	1125.6	0.082114	1.39e-20	3.98e-19	-9.30118
DGAT2	-0.763567	65.4383	0.334493	0.0224444	0.0535325	-2.28276
CLSPN	-0.7631	2229.29	0.0580906	2.04e-39	1.95e-37	-13.1364
TRUB2	-0.762948	929.7	0.0840916	1.16e-19	3.05e-18	-9.07282
EMBP1	-0.762652	37.0879	0.439573	0.0827433	0.159605	-1.73499
LGR5	-0.762367	51.0339	0.350891	0.0298059	0.0679819	-2.17266
NOP16	-0.762171	904.585	0.0835892	7.65e-20	2.04e-18	-9.11806
POP4	-0.761115	595.804	0.107291	1.3e-12	1.77e-11	-7.09394
MRPS7	-0.760569	1613.45	0.0697281	1.06e-27	5.1e-26	-10.9076
LSP1	-0.759444	8.14187	1.33045	0.568124	0.693238	-0.570816
ZNF204P	-0.759419	34.804	1.67121	0.649532	0.75875	-0.454413
PSME3	-0.759164	4866.14	0.051854	1.55e-48	2.37e-46	-14.6404
CMTM6	-0.758678	1641.1	0.0662067	2.11e-30	1.18e-28	-11.4592
FAM98B	-0.758126	910.25	0.0896418	2.74e-17	5.86e-16	-8.45729
ZNF41	-0.7581	365.724	0.131518	8.2e-09	6.93e-08	-5.76423
RORA-AS1	-0.757955	9.51225	0.757154	0.316798	0.456409	-1.00106
LINC01106	-0.757937	174.644	0.211197	0.000332237	0.00130137	-3.58877
SGK1	-0.757464	135.887	0.2189	0.00053955	0.00200627	-3.46031
LAP3	-0.756797	1169.2	0.0854176	8e-19	1.95e-17	-8.85997
HNRNPAB	-0.756716	6969.95	0.0443925	3.74e-65	8.57e-63	-17.046
SRSF3	-0.756646	6649.22	0.051759	2.14e-48	3.24e-46	-14.6186
AMMECR1	-0.756571	839.381	0.0975531	8.8e-15	1.52e-13	-7.75548
DPH2	-0.755869	1240.54	0.0931958	5.04e-16	9.73e-15	-8.11055
PCDHB2	-0.753997	18.1227	0.58718	0.199107	0.320675	-1.2841
GABPB2	-0.753826	286.163	0.142488	1.22e-07	8.66e-07	-5.29045
VDAC3	-0.753563	2442.26	0.0590361	2.59e-37	2.29e-35	-12.7644
TRA2B	-0.753007	3690.61	0.0587646	1.37e-37	1.22e-35	-12.8139
MRPL3	-0.752631	3054.86	0.0547002	4.48e-43	5.43e-41	-13.7592
ACTR5	-0.752175	301.862	0.134276	2.12e-08	1.7e-07	-5.6017
TEDC2-AS1	-0.752083	9.06817	0.768078	0.327493	0.467122	-0.979176
HNRNPU	-0.751534	19687.8	0.0379163	1.97e-87	8.4e-85	-19.8209
HNRNPDL	-0.751467	6140.84	0.0470791	2.36e-57	4.66e-55	-15.9618
GEMIN5	-0.751426	1448.05	0.0708344	2.73e-26	1.21e-24	-10.6082
PAK1IP1	-0.751333	436.058	0.113569	3.7e-11	4.27e-10	-6.61564
LIAT1	-0.751239	59.8401	0.31301	0.016393	0.0410656	-2.40005
TIMM8B	-0.751197	797.354	0.0959951	5.06e-15	8.94e-14	-7.82538
COLGALT1	-0.75107	2227.53	0.0600162	6.22e-36	5.08e-34	-12.5145
ACAT2	-0.75002	2152.95	0.0611685	1.46e-34	1.08e-32	-12.2615
STARD4-AS1	-0.748925	10.8673	0.719089	0.297647	0.43506	-1.04149
BZW1	-0.74882	5379.39	0.0654685	2.7e-30	1.49e-28	-11.4379
PDCD6IP-DT	-0.748792	95.7976	0.282478	0.00803012	0.0222109	-2.6508
DCTPP1	-0.748405	1739.74	0.0684694	8.24e-28	4e-26	-10.9305
FAM13B	-0.748243	1053.25	0.0835834	3.49e-19	8.77e-18	-8.95205
CPPED1	-0.748099	326.308	0.135177	3.13e-08	2.43e-07	-5.5342
NUTM2B	-0.748003	33.6205	0.468637	0.110461	0.201696	-1.59612
CPSF6	-0.747258	2984.86	0.0549269	3.76e-42	4.2e-40	-13.6046
BEND3	-0.747068	311.952	0.131669	1.4e-08	1.15e-07	-5.67384
NDUFC2-KCTD14	-0.746987	14.0292	0.801753	0.351496	0.491832	-0.931692
RBM19	-0.746919	1272.23	0.0852626	1.95e-18	4.63e-17	-8.76022
TRAPPC2L	-0.746669	791.531	0.0895012	7.27e-17	1.5e-15	-8.34255
CTCF	-0.746648	1543.18	0.0701783	1.96e-26	8.77e-25	-10.6393
PSMG1	-0.745464	1874.95	0.0614077	6.52e-34	4.62e-32	-12.1396
EIF4G1	-0.744934	12042.4	0.0530357	8.16e-45	1.06e-42	-14.0459
MRPL35	-0.744869	971.091	0.0971925	1.8e-14	2.97e-13	-7.66385
TTC34	-0.744496	16.0669	0.593343	0.20957	0.333982	-1.25475
PSTK	-0.74427	157.439	0.184156	5.31e-05	0.000242466	-4.04151
THAP7-AS1	-0.74425	71.782	0.27629	0.00706578	0.0198536	-2.69373
SRRT	-0.743694	3879.87	0.058337	3.19e-37	2.81e-35	-12.7482
USP34-DT	-0.743493	13.4479	0.633416	0.240482	0.370613	-1.17378
PSMC3	-0.743253	2748.58	0.0604583	9.8e-35	7.33e-33	-12.2936
ACP2	-0.742339	466.338	0.127212	5.36e-09	4.65e-08	-5.83547
CBLL1-AS1	-0.742132	32.4078	0.405678	0.0673456	0.134691	-1.82936
SMG8	-0.741927	901.076	0.0939878	2.93e-15	5.28e-14	-7.89387
SOX30	-0.740431	6.81551	0.879711	0.39997	0.539673	-0.841675
ETV1	-0.739879	14.1255	0.595312	0.213925	0.339195	-1.24284
CHDH	-0.739338	384.738	0.171919	1.7e-05	8.52e-05	-4.30051
PHETA1	-0.739309	294.775	0.15423	1.64e-06	9.76e-06	-4.79356
COMMD9	-0.739148	714.778	0.0912092	5.32e-16	1.02e-14	-8.10387
SOCS1	-0.738702	17.6604	0.59399	0.213637	0.338881	-1.24363
H2AX	-0.73772	1893.88	0.0666047	1.64e-28	8.21e-27	-11.0761
ALDH1B1	-0.737611	758.541	0.0922087	1.25e-15	2.34e-14	-7.99937
VPS18	-0.737541	591.953	0.116597	2.52e-10	2.62e-09	-6.32556
CLUH	-0.73753	3924.52	0.0710186	2.9e-25	1.2e-23	-10.385
SNRPF	-0.737033	1640.18	0.0726738	3.61e-24	1.36e-22	-10.1417
POLR2F	-0.736589	1522.7	0.0717043	9.37e-25	3.7e-23	-10.2726
NUDT15	-0.736101	810.828	0.0928978	2.3e-15	4.2e-14	-7.92377
DSCR4-IT1	-0.735855	8.10756	0.85459	0.389204	0.529777	-0.861062
TMTC3	-0.735779	1333.3	0.10189	5.15e-13	7.28e-12	-7.22131
BAZ1A	-0.734292	2766.16	0.0647011	7.5e-30	4.04e-28	-11.349
PCDHGA6	-0.73358	7.14317	0.897878	0.413919	0.553599	-0.817016
LEKR1	-0.733404	13.9714	0.604037	0.224683	0.352473	-1.21417
EOMES	-0.733062	48.0745	0.336423	0.0293324	0.0670158	-2.17899
SDAD1P1	-0.732359	6.48049	1.2414	0.555227	0.682244	-0.589945
FBXL17	-0.732177	249.436	0.217167	0.000747609	0.00269558	-3.3715
ZNF136	-0.732165	128.199	0.217405	0.000757849	0.00272831	-3.36775
FOXRED2	-0.731795	3618.49	0.0623709	8.64e-32	5.27e-30	-11.7329
PM20D2	-0.731663	1353.57	0.0700669	1.59e-25	6.66e-24	-10.4423
BCCIP	-0.731595	2413.66	0.0578557	1.19e-36	1.02e-34	-12.6452
TLL2	-0.731318	47.6014	0.374454	0.0508168	0.106702	-1.95302
SLC27A4	-0.731276	1245.73	0.0755661	3.77e-22	1.23e-20	-9.6773
YJU2	-0.731024	437.636	0.116815	3.9e-10	3.93e-09	-6.25798
VPS33A	-0.730912	1346.89	0.0708088	5.59e-25	2.25e-23	-10.3223
PSMA4	-0.730606	3815.22	0.0546292	8.59e-41	9.06e-39	-13.3739
MBNL1-AS1	-0.730321	71.8799	0.316093	0.0208627	0.0503224	-2.31046
CFH	-0.730303	11.7876	0.731349	0.318003	0.457584	-0.998569
ARSB	-0.730029	267.848	0.155749	2.77e-06	1.59e-05	-4.68722
GOLM1	-0.729812	2839.49	0.0583458	6.72e-36	5.46e-34	-12.5084
COA3	-0.729486	764.999	0.0893067	3.13e-16	6.19e-15	-8.16833
GNPDA1	-0.729404	1227.3	0.0792565	3.48e-20	9.62e-19	-9.20309
MRPL27	-0.729375	796.322	0.0942137	9.81e-15	1.68e-13	-7.74171
RCC2	-0.72926	3680.66	0.0530426	5.19e-43	6.25e-41	-13.7486
NSDHL	-0.729257	1011.35	0.0803337	1.11e-19	2.92e-18	-9.07786
PPAN	-0.729036	1195.76	0.071463	1.95e-24	7.52e-23	-10.2016
ALG1L9P	-0.729003	11.2341	0.734063	0.320658	0.460169	-0.993107
NME1	-0.728771	3917.3	0.0589558	4.23e-35	3.3e-33	-12.3613
IQCH-AS1	-0.728582	60.1183	0.312688	0.0198027	0.0481803	-2.33006
BZW1P2	-0.72782	302.824	0.186049	9.15e-05	0.000398925	-3.91198
RBFADN	-0.727584	17.8653	0.565903	0.198546	0.319943	-1.2857
PSMC1P5	-0.726964	83.2653	0.253323	0.00410839	0.0122262	-2.86972
LYAR	-0.726435	1241.07	0.0743459	1.5e-22	5.03e-21	-9.77101
CTSL	-0.724815	1276.48	0.0792154	5.7e-20	1.54e-18	-9.14993
PHF23	-0.724251	1043.64	0.0786726	3.39e-20	9.39e-19	-9.20588
TSPAN3	-0.723848	3785.56	0.0513822	4.53e-45	6.04e-43	-14.0875
OVCA2	-0.723772	405.646	0.12675	1.13e-08	9.34e-08	-5.71025
SPR	-0.723405	619.709	0.102817	1.98e-12	2.64e-11	-7.03582
ENKUR	-0.723292	7.38973	0.985285	0.462891	0.599121	-0.734095
GTPBP8	-0.723131	367.29	0.126176	9.98e-09	8.35e-08	-5.73114
TIMM21	-0.722986	398.824	0.122599	3.7e-09	3.29e-08	-5.89716
PSMD1	-0.722428	2910.13	0.0613768	5.55e-32	3.44e-30	-11.7704
NUP188	-0.722278	4201.74	0.0500789	3.72e-47	5.25e-45	-14.4228
NAIPP2	-0.721626	33.5917	0.588169	0.21986	0.346411	-1.2269
TP53I3	-0.720984	215.484	0.178867	5.56e-05	0.000252455	-4.03084
ITGB1	-0.720918	3441.44	0.0605676	1.15e-32	7.39e-31	-11.9027
RPL6P10	-0.720847	50.868	0.332669	0.0302452	0.0688919	-2.16686
COA7	-0.720565	1223.19	0.0745166	4.05e-22	1.32e-20	-9.66986
SLC26A4	-0.720497	14.4157	0.617864	0.24357	0.373978	-1.16611
ZNF823	-0.720046	117.826	0.226141	0.00145227	0.00489073	-3.18406
TMBIM4	-0.719882	224.029	0.175904	4.27e-05	0.00019809	-4.09246
GALM	-0.719835	499.429	0.124143	6.69e-09	5.73e-08	-5.79845
TUBB4B	-0.719702	6302.87	0.0528754	3.43e-42	3.86e-40	-13.6113
LPP-AS2	-0.719541	9.01983	0.820626	0.380585	0.521347	-0.876819
MPDU1	-0.719181	845.732	0.0931969	1.19e-14	2.02e-13	-7.71679
FASN	-0.718842	13467.8	0.038876	2.46e-76	7.82e-74	-18.4906
PFN4	-0.718438	10.3338	0.73073	0.325519	0.465049	-0.983179
NCDN	-0.717913	1649.13	0.070752	3.42e-24	1.29e-22	-10.1469
TLE1-DT	-0.71787	8.50612	0.764721	0.347867	0.487991	-0.938735
EXOSC6	-0.71783	1232.48	0.0705949	2.75e-24	1.05e-22	-10.1683
PPP2R1B	-0.717516	1463.3	0.0767057	8.43e-21	2.45e-19	-9.35414
NBN	-0.717257	1136.8	0.0910824	3.41e-15	6.11e-14	-7.87482
MATR3	-0.717158	8394.15	0.0726465	5.51e-23	1.89e-21	-9.87188
FBXL14	-0.71634	199.408	0.177629	5.51e-05	0.000250478	-4.0328
ANGPT1	-0.715839	29.77	0.507126	0.158079	0.267472	-1.41156
TFB2M	-0.715641	313.709	0.13347	8.24e-08	6.01e-07	-5.3618
INCA1	-0.715408	6.41331	0.884935	0.418843	0.558795	-0.80843
CTPS1	-0.715363	4086.81	0.0485599	4.04e-49	6.43e-47	-14.7316
HEATR3	-0.714969	1003.27	0.0876534	3.44e-16	6.79e-15	-8.15677
MARCHF3	-0.714086	98.6428	0.246711	0.00379853	0.0114108	-2.89443
ARPC4	-0.713859	795.591	0.100538	1.24e-12	1.7e-11	-7.10036
PUS7	-0.713703	981.537	0.0900745	2.31e-15	4.2e-14	-7.92348
MED17	-0.713526	763.233	0.118293	1.62e-09	1.5e-08	-6.03183
TRIAP1	-0.713357	763.768	0.0891838	1.26e-15	2.35e-14	-7.99873
ZNF407-AS1	-0.713123	138.983	0.216373	0.000981386	0.00344584	-3.29581
MN1	-0.712771	366.987	0.148148	1.5e-06	8.99e-06	-4.8112
PSD4	-0.712716	70.252	0.29226	0.0147428	0.0375327	-2.43864
SLC25A4	-0.712105	657.523	0.0971574	2.31e-13	3.39e-12	-7.3294
METTL13	-0.712016	1128.86	0.101109	1.89e-12	2.53e-11	-7.04206
ZNF691-DT	-0.711945	114.77	0.242702	0.00335258	0.0102199	-2.93341
HNRNPR	-0.711753	5067.13	0.0474349	6.83e-51	1.14e-48	-15.0048
SNRPGP10	-0.711682	48.315	0.347506	0.0405629	0.0882337	-2.04797
ZNF195	-0.711461	682.2	0.102277	3.49e-12	4.54e-11	-6.95623
MRPL47	-0.711381	636.872	0.0951375	7.58e-14	1.18e-12	-7.4774
NXPH2	-0.710648	6.63509	0.974381	0.465798	0.601902	-0.729333
C1QBP	-0.7105	8100.49	0.0440076	1.23e-58	2.49e-56	-16.1449
EEF2KMT	-0.708669	302.737	0.147556	1.57e-06	9.36e-06	-4.8027
SSBP1	-0.708563	2527.3	0.0608917	2.69e-31	1.59e-29	-11.6364
LAGE3	-0.70849	890.408	0.0896701	2.77e-15	5.01e-14	-7.90107
C10orf143	-0.708471	25.7791	0.451578	0.116676	0.211054	-1.56888
NPFFR2	-0.708198	26.1639	0.441738	0.108889	0.19929	-1.60321
TPH1	-0.707935	21.7969	0.520417	0.173728	0.288374	-1.36032
RAB40AL	-0.707764	21.7033	0.545398	0.19439	0.314406	-1.2977
LINC03015	-0.706858	212.011	0.160652	1.08e-05	5.63e-05	-4.39993
NOL6	-0.706716	1043.11	0.0788804	3.27e-19	8.24e-18	-8.95933
SUSD1	-0.706481	300.95	0.135351	1.79e-07	1.24e-06	-5.21963
TMEM199	-0.706397	451.982	0.147873	1.78e-06	1.05e-05	-4.77704
BMS1	-0.706361	3232.56	0.0561981	3.12e-36	2.58e-34	-12.5691
RNU2-2P	-0.706302	19.0227	0.945472	0.455041	0.591851	-0.747037
RBM12	-0.705923	2831.71	0.0539439	3.95e-39	3.74e-37	-13.0863
LRGUK	-0.705912	44.1989	0.382901	0.0652434	0.131185	-1.84359
OIP5	-0.705843	385.258	0.126448	2.38e-08	1.89e-07	-5.5821
IFT46	-0.705724	587.898	0.104996	1.8e-11	2.17e-10	-6.72142
C1QTNF2	-0.705507	12.5326	0.644661	0.273786	0.40949	-1.09439
PPT2	-0.705184	623.031	0.103203	8.32e-12	1.03e-10	-6.83296
ZNF480	-0.705156	381.07	0.126413	2.43e-08	1.93e-07	-5.57819
PSMB2	-0.704663	6350.66	0.0414227	6.75e-65	1.51e-62	-17.0115
GALNT1	-0.704094	1625.71	0.0716422	8.54e-23	2.9e-21	-9.82792
KLRG2	-0.704089	147.225	0.199718	0.000422828	0.00161445	-3.52541
ICA1L	-0.704075	225.911	0.156744	7.06e-06	3.79e-05	-4.49188
DDX52	-0.704048	1990.99	0.0688544	1.53e-24	5.92e-23	-10.2252
APLP2	-0.703822	6721.44	0.0407858	9.99e-67	2.53e-64	-17.2566
CSTB	-0.703456	2878.14	0.0638961	3.44e-28	1.69e-26	-11.0094
LINC00921	-0.703342	10.0346	0.730957	0.335939	0.475808	-0.962221
LTV1	-0.703081	1894.78	0.072076	1.76e-22	5.87e-21	-9.75472
CNTF	-0.702846	31.5533	0.40862	0.0854235	0.163832	-1.72005
HMGN2	-0.70253	5827.5	0.0507777	1.56e-43	1.91e-41	-13.8354
ZIC2	-0.702383	1936.63	0.0693408	4.09e-24	1.52e-22	-10.1294
UBTF	-0.700813	2318.19	0.0607723	9.12e-31	5.21e-29	-11.5318
NPHP3-ACAD11	-0.700745	28.9404	0.741863	0.344876	0.484842	-0.944575
SNRNP25	-0.700114	562.133	0.113597	7.13e-10	6.94e-09	-6.16313
CCDC28A-AS1	-0.70008	76.69	0.305583	0.0219654	0.0526049	-2.29096
METTL1	-0.699924	203.58	0.171786	4.61e-05	0.000212851	-4.0744
CHST12	-0.699921	637.946	0.0992848	1.79e-12	2.41e-11	-7.04963
POLR1C	-0.699802	782.772	0.0964067	3.9e-13	5.58e-12	-7.25885
KHSRP	-0.699648	10851.3	0.0388657	1.89e-72	5.72e-70	-18.0017
NDUFB2	-0.699484	993.928	0.0800796	2.44e-18	5.73e-17	-8.73486
GPATCH3	-0.699174	262.258	0.162726	1.73e-05	8.65e-05	-4.29663
TRMT10C	-0.699109	864.983	0.0970649	5.91e-13	8.32e-12	-7.20249
C8orf33	-0.698839	2035.05	0.0667552	1.2e-25	5.09e-24	-10.4687
NDUFC2	-0.698652	1196.35	0.0830187	3.91e-17	8.25e-16	-8.4156
SQSTM1	-0.698483	4306.58	0.0476514	1.19e-48	1.84e-46	-14.6582
CCDC97	-0.697813	1185.68	0.0785476	6.45e-19	1.58e-17	-8.88395
TPK1	-0.697595	34.8109	0.386324	0.0709614	0.140664	-1.80572
MRPL46	-0.696998	530.356	0.102079	8.61e-12	1.07e-10	-6.82805
ENTPD7	-0.696592	1051.55	0.0800059	3.13e-18	7.26e-17	-8.70675
NCLN	-0.696285	2366.24	0.062403	6.55e-29	3.33e-27	-11.1579
CENPS	-0.695915	173.294	0.187554	0.000206868	0.000844289	-3.71048
FABP5P7	-0.695826	190.991	0.198359	0.00045163	0.00171328	-3.50792
GPRASP2	-0.695522	1144.14	0.0742982	7.88e-21	2.31e-19	-9.36123
CDC123	-0.6955	2497.37	0.0632298	3.84e-28	1.88e-26	-10.9996
STIP1	-0.695478	7274.74	0.0466528	2.94e-50	4.77e-48	-14.9075
ZBTB2	-0.695399	524.581	0.109266	1.96e-10	2.06e-09	-6.36426
SRSF1	-0.695144	9106.37	0.0454238	7.24e-53	1.32e-50	-15.3035
SLC5A11	-0.695094	12.0646	0.65305	0.287156	0.423677	-1.06438
MRPL20	-0.693861	699.776	0.105683	5.19e-11	5.86e-10	-6.56552
CTBP2P10	-0.69379	7.43225	0.826104	0.401002	0.540716	-0.839834
CTBP2P9	-0.69379	7.43225	0.826104	0.401002	0.540716	-0.839834
FUCA2	-0.693488	2550.49	0.0590342	7.3e-32	4.48e-30	-11.7472
ATPAF1	-0.693015	1878.08	0.0682421	3.14e-24	1.19e-22	-10.1552
RFX5-AS1	-0.692647	14.7204	0.59353	0.243213	0.373552	-1.16699
DDX23	-0.692376	2904.02	0.0524731	9.39e-40	9.28e-38	-13.1949
PNMA6A	-0.692287	487.511	0.114392	1.43e-09	1.34e-08	-6.05188
NIPAL2	-0.691876	165.045	0.209838	0.000976554	0.00343082	-3.2972
NIP7	-0.69174	952.54	0.0951378	3.57e-13	5.13e-12	-7.27093
PCDH9	-0.690867	949.347	0.086038	9.76e-16	1.84e-14	-8.02979
CD101	-0.690531	30.3867	0.417418	0.0980681	0.183181	-1.65429
PARP1	-0.69052	12477.3	0.0405562	5.24e-65	1.19e-62	-17.0263
C9orf43	-0.690271	11.0833	0.807461	0.392625	0.532903	-0.854866
ZNF239	-0.690207	133.63	0.214212	0.00127269	0.00434996	-3.22207
NSUN2	-0.690156	2371.98	0.0571426	1.38e-33	9.59e-32	-12.0778
SERBP1P6	-0.690119	10.1487	0.745408	0.354536	0.495016	-0.925827
SEH1L	-0.689935	1070.49	0.0797212	4.96e-18	1.13e-16	-8.65434
ATP6V1B1-AS1	-0.689926	83.1806	0.263512	0.00883956	0.0241298	-2.6182
SEPTIN4-AS1	-0.689925	39.9457	0.37989	0.0693522	0.138014	-1.81612
MMAB	-0.689613	717.546	0.0975788	1.58e-12	2.13e-11	-7.06725
FTSJ3	-0.689096	2274.63	0.0572035	2.03e-33	1.38e-31	-12.0464
TOR3A	-0.688647	1028.02	0.0836121	1.78e-16	3.59e-15	-8.23621
IQCN	-0.688619	33.6638	0.459452	0.13393	0.235525	-1.49878
SLC25A33	-0.688614	437.43	0.115418	2.43e-09	2.21e-08	-5.96625
MLEC	-0.688602	5950.54	0.0544773	1.27e-36	1.09e-34	-12.6402
RABEPK	-0.688373	597.39	0.1047	4.88e-11	5.53e-10	-6.5747
ZNF295-AS1	-0.688216	17.2933	0.567821	0.225502	0.353373	-1.21203
SRFBP1	-0.688067	272.465	0.143494	1.63e-06	9.69e-06	-4.79509
SMG7-AS1	-0.686754	11.47	0.957444	0.473202	0.608949	-0.717279
CCDC138	-0.6863	694.475	0.104158	4.43e-11	5.06e-10	-6.589
TPRG1L	-0.68564	314.342	0.132481	2.27e-07	1.55e-06	-5.17539
NEMP2-DT	-0.684721	12.6474	0.637454	0.282756	0.419035	-1.07415
GET3	-0.684684	1158.47	0.0760279	2.14e-19	5.48e-18	-9.0057
ABHD5	-0.684475	434.29	0.119286	9.58e-09	8.03e-08	-5.73809
ZNF587B	-0.684324	321.163	0.161652	2.3e-05	0.000112366	-4.23332
RFK	-0.68404	817.117	0.0988325	4.48e-12	5.75e-11	-6.9212
SMPD1	-0.683984	257.579	0.162408	2.54e-05	0.000122799	-4.21151
MAPRE1	-0.683866	3876.43	0.0559114	2.12e-34	1.53e-32	-12.2312
MRPS17	-0.683655	463.237	0.121342	1.76e-08	1.42e-07	-5.63409
H2BC19P	-0.683603	7.03826	3.21877	0.831811	0.892251	-0.21238
HNRNPA1P7	-0.683596	17.0512	2.34706	0.770856	0.84918	-0.291256
IDH1	-0.683413	1621.62	0.0696746	1.03e-22	3.5e-21	-9.80863
NAA15	-0.683258	3176.33	0.0590161	5.36e-31	3.12e-29	-11.5775
ZNF879	-0.682775	80.2441	0.341211	0.0453889	0.0971264	-2.00103
ELOVL6	-0.681952	884.473	0.120898	1.69e-08	1.37e-07	-5.64072
JMJD4	-0.681739	541.647	0.104982	8.37e-11	9.2e-10	-6.49385
TMOD4	-0.681057	7.66461	0.833989	0.414142	0.553703	-0.816626
TLCD1	-0.680857	117.756	0.221141	0.00207816	0.00672129	-3.07883
PHB1	-0.680755	5317.15	0.0647461	7.43e-26	3.18e-24	-10.5142
AIMP2	-0.680608	984.019	0.0845594	8.36e-16	1.59e-14	-8.04888
MSX2	-0.680179	291.887	0.159708	2.05e-05	0.000101091	-4.2589
CCDC103	-0.680038	132.575	0.228618	0.00293404	0.00909014	-2.97457
INO80C	-0.679818	271.359	0.142197	1.75e-06	1.04e-05	-4.78082
VPS26A	-0.679737	2228.46	0.0622618	9.52e-28	4.59e-26	-10.9174
GGH	-0.679454	1074.45	0.0826975	2.1e-16	4.21e-15	-8.21614
DNTTIP2	-0.679453	1725.29	0.0724312	6.55e-21	1.93e-19	-9.38068
EIF4A3	-0.678939	2961.71	0.0520336	6.51e-39	6.12e-37	-13.0481
SLC7A8	-0.677932	431.419	0.114515	3.22e-09	2.89e-08	-5.92003
BCDIN3D	-0.677136	190.294	0.193484	0.000465787	0.00176164	-3.4997
SLC16A1	-0.676686	5734.18	0.0517203	4.09e-39	3.86e-37	-13.0836
C6orf226	-0.676641	22.5724	0.493078	0.169976	0.283616	-1.37228
SURF2	-0.676622	436.345	0.113536	2.53e-09	2.3e-08	-5.95953
SUB1	-0.675996	2859.4	0.0656161	6.88e-25	2.74e-23	-10.3023
SNRPB	-0.675874	6357	0.047569	8.14e-46	1.12e-43	-14.2083
NUP35	-0.675564	390.865	0.125211	6.84e-08	5.06e-07	-5.39541
TMEM30A-DT	-0.67537	25.2036	0.473247	0.153551	0.261841	-1.4271
C8orf34-AS1	-0.674528	10.5567	0.85489	0.430099	0.569519	-0.789023
OCA2	-0.67386	39.8495	0.364349	0.0643869	0.129713	-1.84949
GEMIN6	-0.673405	475.361	0.1146	4.2e-09	3.7e-08	-5.87614
FBXO33	-0.67316	633.253	0.0966013	3.2e-12	4.18e-11	-6.96843
DTD2	-0.67301	379.9	0.136182	7.73e-07	4.84e-06	-4.94199
CHAMP1	-0.67275	771.523	0.0905407	1.08e-13	1.65e-12	-7.43036
MRPL4	-0.671704	1994.51	0.0652091	6.99e-25	2.78e-23	-10.3008
STEEP1	-0.671465	1580.75	0.0735491	6.88e-20	1.85e-18	-9.12948
PRKACB	-0.671445	508.659	0.12843	1.71e-07	1.19e-06	-5.22811
NDUFAF8	-0.671299	726.183	0.101178	3.25e-11	3.78e-10	-6.63483
PTAFR	-0.671103	39.1244	0.392502	0.087301	0.166616	-1.70981
ZNF252P	-0.670884	398.09	0.120151	2.36e-08	1.87e-07	-5.58366
SMAD7	-0.670732	191.403	0.205346	0.00108942	0.00378837	-3.26635
ALG14	-0.670683	221.324	0.231117	0.00370878	0.0111823	-2.90192
GOLIM4	-0.669982	1142.63	0.0733134	6.33e-20	1.71e-18	-9.1386
PRMT7	-0.669849	671.689	0.108026	5.62e-10	5.55e-09	-6.20082
UBQLN1-AS1	-0.669741	27.2376	0.46677	0.151332	0.258856	-1.43484
DSCC1	-0.668929	571.125	0.0989392	1.37e-11	1.67e-10	-6.76101
CHRNA5	-0.668624	473.364	0.127842	1.69e-07	1.18e-06	-5.23007
TMEM168	-0.668379	383.573	0.128116	1.82e-07	1.26e-06	-5.217
OXSM	-0.668289	197.277	0.167889	6.88e-05	0.000306696	-3.98053
AAR2	-0.668122	991.05	0.0839605	1.75e-15	3.23e-14	-7.95757
SUSD5	-0.668073	458.482	0.111418	2.02e-09	1.86e-08	-5.99609
SNRPD1	-0.667714	2007.1	0.0655428	2.26e-24	8.68e-23	-10.1874
HS6ST2	-0.667597	1072.55	0.0786664	2.13e-17	4.61e-16	-8.48643
DNAAF2	-0.667469	401.244	0.117656	1.4e-08	1.15e-07	-5.67305
MRPL19	-0.667176	2012.39	0.0725949	3.91e-20	1.07e-18	-9.1904
C3orf20	-0.666845	6.71654	0.953077	0.48413	0.619742	-0.699676
SNX18P3	-0.666425	7.8676	0.825004	0.419215	0.55905	-0.807784
NSFL1C	-0.666202	1503.09	0.0819473	4.31e-16	8.36e-15	-8.12964
MOCS3	-0.666069	226.662	0.159858	3.09e-05	0.00014753	-4.16662
PFAS	-0.66576	2137.2	0.0763087	2.67e-18	6.25e-17	-8.72456
ATP5PB	-0.664915	4489.1	0.0537418	3.69e-35	2.88e-33	-12.3724
EXOSC4	-0.664763	403.605	0.132148	4.89e-07	3.16e-06	-5.03044
ZC2HC1C	-0.664643	39.524	0.400475	0.096988	0.181579	-1.65963
NPTX2	-0.664531	429.168	0.115873	9.75e-09	8.17e-08	-5.735
CALCR	-0.664352	8.3369	0.794638	0.40313	0.542768	-0.836044
TNRC6B-DT	-0.663901	6.98365	0.912616	0.466938	0.602954	-0.72747
SSU72	-0.663546	1481.09	0.0655828	4.61e-24	1.71e-22	-10.1177
MTHFS	-0.663392	190.197	0.201846	0.00101397	0.00354701	-3.28662
ZNF319	-0.663325	235.229	0.19849	0.000832207	0.002967	-3.34185
SYNJ2BP-COX16	-0.663273	58.6093	0.325664	0.0416821	0.0904028	-2.03668
EXOC7	-0.663264	3338.99	0.054789	9.84e-34	6.9e-32	-12.1058
SUMO3	-0.663205	3406.71	0.0523802	9.68e-37	8.38e-35	-12.6614
NDUFAF4	-0.663098	522.81	0.111422	2.66e-09	2.41e-08	-5.95122
TSFM	-0.662992	849.175	0.0867067	2.07e-14	3.38e-13	-7.64638
SNAPIN	-0.662754	520.08	0.115135	8.6e-09	7.24e-08	-5.75633
NCR3LG1	-0.662624	1464.39	0.074582	6.42e-19	1.58e-17	-8.88451
EEF1A1P13	-0.662411	10.6563	0.767471	0.388077	0.52867	-0.86311
C1orf122	-0.661719	873.199	0.0915187	4.82e-13	6.82e-12	-7.23042
SLC52A2	-0.66086	799.551	0.0997023	3.39e-11	3.94e-10	-6.62834
AHSA1	-0.660459	3281.94	0.0644901	1.3e-24	5.06e-23	-10.2412
COMMD2	-0.660266	1150.36	0.0820714	8.62e-16	1.64e-14	-8.04502
CDC42EP2	-0.659913	133.495	0.245367	0.00715599	0.020089	-2.6895
CBX6	-0.659659	3886.65	0.0529077	1.11e-35	8.87e-34	-12.4681
HGH1	-0.658649	457.59	0.113491	6.49e-09	5.57e-08	-5.80354
NOL12	-0.658582	659.59	0.097317	1.31e-11	1.61e-10	-6.76739
PPP3R1	-0.658178	1609.21	0.0696043	3.2e-21	9.72e-20	-9.45599
LRRCC1	-0.657884	190.036	0.178509	0.000228309	0.00092436	-3.68544
DNAAF11	-0.65764	41.0525	0.420632	0.117946	0.213022	-1.56345
ZFTA	-0.657483	816.053	0.103509	2.13e-10	2.23e-09	-6.35194
ZNF326	-0.657291	1671.33	0.0771085	1.54e-17	3.37e-16	-8.52424
OSBPL11	-0.657244	919.442	0.0888513	1.39e-13	2.1e-12	-7.39713
SNRPB2	-0.657125	1203.54	0.0809874	4.9e-16	9.48e-15	-8.11392
COPRS	-0.657073	910.385	0.0860994	2.32e-14	3.77e-13	-7.63157
PITRM1	-0.656821	2789.31	0.0602231	1.07e-27	5.14e-26	-10.9065
HNRNPA2B1	-0.656733	26764.3	0.0328288	5e-89	2.35e-86	-20.0048
MED31	-0.656733	212.508	0.171107	0.00012397	0.000528709	-3.83814
SLC16A10	-0.656651	663.712	0.102332	1.39e-10	1.5e-09	-6.4169
PUDP	-0.656044	257.301	0.148331	9.74e-06	5.11e-05	-4.42283
PSMA6	-0.655971	2418.77	0.0626534	1.19e-25	5.04e-24	-10.4698
XK	-0.655658	122.149	0.217285	0.0025487	0.00804225	-3.0175
RPF1	-0.655229	1300.45	0.0769529	1.67e-17	3.64e-16	-8.51468
CHURC1-FNTB	-0.654745	84.2556	0.285157	0.0216711	0.0519787	-2.29608
PPP1R14BP3	-0.654605	22.3376	0.5132	0.202119	0.324503	-1.27554
PERP	-0.654429	2247.74	0.0603542	2.15e-27	1.01e-25	-10.8431
SLC36A1	-0.654279	620.426	0.0988749	3.66e-11	4.22e-10	-6.61724
MED29	-0.653771	1199.71	0.0794004	1.81e-16	3.65e-15	-8.23385
FAM136A	-0.653405	2013.75	0.0591548	2.3e-28	1.15e-26	-11.0457
PRPS1	-0.653184	3259.53	0.0738047	8.74e-19	2.13e-17	-8.85016
RCC1	-0.652895	4193.97	0.0520675	4.54e-36	3.74e-34	-12.5394
PGBD2	-0.652833	102.925	0.23398	0.00526873	0.0153322	-2.79013
GTPBP6	-0.652718	364.02	0.127025	2.77e-07	1.87e-06	-5.13851
GTPBP6	-0.652718	364.02	0.127025	2.77e-07	1.87e-06	-5.13851
TMEM177	-0.652256	409.578	0.128435	3.8e-07	2.51e-06	-5.07847
RRP1B	-0.652139	5780	0.0435437	1.04e-50	1.73e-48	-14.9766
CLN6	-0.652065	1005.06	0.0897752	3.78e-13	5.42e-12	-7.2633
RN7SK	-0.652062	353.3	1.24996	0.601903	0.720706	-0.521666
MANSC1	-0.651513	231	0.198514	0.00103092	0.0035996	-3.28195
PSMA3	-0.651309	2096.58	0.070832	3.75e-20	1.03e-18	-9.19512
HSPD1P4	-0.651118	7.67567	0.841879	0.439279	0.577768	-0.773411
CHRNA10	-0.651111	24.2414	0.482468	0.177162	0.292719	-1.34954
CETN2	-0.650674	935.963	0.0984624	3.89e-11	4.47e-10	-6.60835
SNN	-0.650656	410.875	0.11677	2.52e-08	1.99e-07	-5.57213
B3GALT6	-0.650582	470.077	0.112459	7.25e-09	6.18e-08	-5.78508
RPL26L1	-0.650506	1061.99	0.0854229	2.63e-14	4.27e-13	-7.61512
MRTO4	-0.65047	1001.79	0.0875708	1.1e-13	1.68e-12	-7.42794
MTCH2	-0.650463	1984.3	0.0724836	2.86e-19	7.24e-18	-8.97393
HIF1AN	-0.649841	2356.81	0.0683681	2e-21	6.19e-20	-9.50503
SLIRP	-0.64974	1335.01	0.0758986	1.12e-17	2.5e-16	-8.56063
ALG10	-0.649168	301.923	0.149091	1.34e-05	6.83e-05	-4.35416
RPL21P93	-0.649114	18.612	0.57269	0.257027	0.390263	-1.13345
PWP1	-0.64892	1825.54	0.0705313	3.56e-20	9.8e-19	-9.20046
EXO5	-0.648823	226.424	0.172282	0.000165854	0.000689331	-3.76605
HS2ST1	-0.648347	1632.26	0.0721534	2.57e-19	6.53e-18	-8.98568
C2orf76	-0.647933	108.344	0.225908	0.00412902	0.0122798	-2.86813
RRP36	-0.647614	1146.79	0.0786449	1.8e-16	3.63e-15	-8.23466
P2RY2	-0.646967	121.911	0.24859	0.00925339	0.0250867	-2.60255
HS3ST5	-0.646928	19.5102	0.658367	0.325792	0.465297	-0.982625
ATXN7L2	-0.646835	288.763	0.150617	1.75e-05	8.73e-05	-4.29456
HMGB3	-0.646608	2522.72	0.0614641	6.98e-26	3e-24	-10.5201
TOR1B	-0.646589	698.707	0.0968063	2.4e-11	2.85e-10	-6.6792
TIMM22	-0.646256	839.513	0.0908711	1.15e-12	1.57e-11	-7.11179
HCG15	-0.645695	55.8701	0.304155	0.0337611	0.0756884	-2.12291
WASHC2A	-0.645328	1797.8	0.0793158	4.08e-16	7.95e-15	-8.13618
ALKBH8	-0.644978	555.429	0.104898	7.81e-10	7.55e-09	-6.14865
POGLUT3	-0.644951	1330.31	0.0841442	1.79e-14	2.95e-13	-7.66482
U2AF1	-0.644698	3697.75	0.212072	0.00236586	0.00752858	-3.03999
DGCR2	-0.644424	2093.27	0.0712051	1.43e-19	3.71e-18	-9.05025
ZMYND11	-0.644232	1126.2	0.0788934	3.19e-16	6.31e-15	-8.16586
BRIX1	-0.644151	1189.69	0.0826169	6.35e-15	1.11e-13	-7.79684
NAGPA	-0.644133	307.371	0.138775	3.46e-06	1.95e-05	-4.64156
ZNF782	-0.64412	195.397	0.168741	0.00013497	0.000571471	-3.81721
ESCO2	-0.644086	531.31	0.126703	3.71e-07	2.45e-06	-5.08345
URGCP	-0.643907	597.133	0.159867	5.63e-05	0.000255471	-4.02776
PRR19	-0.643834	37.8497	0.385008	0.0944724	0.177791	-1.67226
EFTUD2	-0.643805	4604.71	0.0672225	9.97e-22	3.17e-20	-9.57722
SLC19A1	-0.643755	1595.17	0.0800255	8.67e-16	1.65e-14	-8.04438
MAIP1	-0.643752	401.803	0.128313	5.25e-07	3.38e-06	-5.01704
BOLA2B	-0.643415	803.295	0.0878708	2.44e-13	3.56e-12	-7.32228
MAP1A	-0.643226	625.162	0.0985735	6.78e-11	7.55e-10	-6.52534
SCARB1	-0.642946	1565.84	0.0810452	2.14e-15	3.91e-14	-7.93318
HMOX2	-0.642938	765.747	0.09097	1.58e-12	2.13e-11	-7.06759
PSMB7	-0.642812	3232.99	0.0636807	5.85e-24	2.16e-22	-10.0943
MSRA	-0.64263	82.9269	0.262003	0.0141765	0.0362581	-2.45276
VAC14	-0.642362	1311.58	0.083326	1.27e-14	2.14e-13	-7.70902
UFD1-AS1	-0.642104	29.4947	0.423407	0.129388	0.229104	-1.51652
PABPC4	-0.642075	5168.86	0.0619673	3.71e-25	1.51e-23	-10.3615
NEK11	-0.642048	96.7143	0.243789	0.00844791	0.0231829	-2.63362
LINC01123	-0.641915	247.904	0.19423	0.000950031	0.00334829	-3.30492
MARCKSL1	-0.641192	5171.49	0.0483918	4.51e-40	4.51e-38	-13.25
SLC25A25-AS1	-0.640346	209.122	0.187438	0.000634755	0.0023262	-3.41631
HTATSF1	-0.640329	3629.4	0.0481494	2.35e-40	2.43e-38	-13.2988
CPLANE2	-0.640178	30.849	0.478967	0.18136	0.29771	-1.33658
ATAD3C	-0.639873	11.893	0.798514	0.422941	0.562623	-0.801329
PRMT3	-0.639796	871.258	0.0901396	1.27e-12	1.72e-11	-7.09783
ATP6V0E1	-0.639556	1180.69	0.0763104	5.25e-17	1.1e-15	-8.38098
CNPY2	-0.639347	1152.58	0.0819224	5.98e-15	1.05e-13	-7.8043
CTR9	-0.63897	2189.75	0.058461	8.3e-28	4.02e-26	-10.9298
PGAM1P7	-0.637831	9.04704	0.789957	0.419422	0.559165	-0.807425
ZCCHC10	-0.637803	485.039	0.111083	9.37e-09	7.87e-08	-5.74167
CENPW	-0.637618	879.895	0.093105	7.47e-12	9.31e-11	-6.84837
PAFAH1B2P2	-0.637521	8.92687	0.851323	0.453942	0.591063	-0.748859
NOL7	-0.636713	1304.97	0.0701001	1.06e-19	2.79e-18	-9.08291
GUF1	-0.63665	872.562	0.0931249	8.11e-12	1.01e-10	-6.83652
RASL11B	-0.636635	65.6559	0.290786	0.028571	0.0655634	-2.18936
MKRN3	-0.636238	57.8199	0.320599	0.0471966	0.100414	-1.98453
MAT2A	-0.636237	3983.73	0.0532935	7.47e-33	4.9e-31	-11.9384
MGAT2	-0.636095	1299.13	0.0742385	1.05e-17	2.35e-16	-8.56826
VCP	-0.63593	6163.04	0.0533255	8.72e-33	5.67e-31	-11.9254
RBM47	-0.635557	125.088	0.241934	0.00861449	0.023597	-2.62699
TMX1	-0.635386	2092.44	0.0644311	6.11e-23	2.1e-21	-9.86148
MRPL51	-0.63537	1808.91	0.0696946	7.76e-20	2.07e-18	-9.11649
KDM8	-0.635184	103.933	0.257836	0.013758	0.035395	-2.46352
HARS1	-0.635182	2062.13	0.0608105	1.54e-25	6.47e-24	-10.4453
TTC4	-0.634757	1184.51	0.0874312	3.87e-13	5.54e-12	-7.26008
MYBBP1A	-0.634425	3670.17	0.0751488	3.11e-17	6.63e-16	-8.44224
H2AZ1	-0.634256	7629.54	0.0469021	1.14e-41	1.25e-39	-13.523
ANKRD44	-0.634175	161.714	0.260658	0.0149753	0.0380215	-2.43298
MAGOH	-0.634034	830.958	0.0856107	1.3e-13	1.97e-12	-7.40602
GFM1	-0.633986	1687.95	0.066779	2.23e-21	6.84e-20	-9.49379
LRR1	-0.633963	534.314	0.11618	4.85e-08	3.66e-07	-5.45672
PSMA5	-0.633952	2639.91	0.0639417	3.6e-23	1.25e-21	-9.91452
SMIM12	-0.633701	970.638	0.0892461	1.24e-12	1.69e-11	-7.1006
DDN	-0.633315	193.375	0.16416	0.000114363	0.000489962	-3.85791
HNRNPH2	-0.633246	2341.13	0.056746	6.45e-29	3.29e-27	-11.1593
SF3A3	-0.632513	3834.15	0.0552635	2.48e-30	1.38e-28	-11.4454
USP46-DT	-0.63241	15.4492	0.588088	0.282211	0.418552	-1.07537
NUBP1	-0.632042	426.112	0.128213	8.24e-07	5.13e-06	-4.92961
SPTY2D1	-0.631777	1046.17	0.0869492	3.7e-13	5.32e-12	-7.26605
HSD17B10	-0.631573	1651.56	0.0676378	9.86e-21	2.85e-19	-9.33757
TXNDC17	-0.631517	947.456	0.0825626	2.03e-14	3.31e-13	-7.64895
ADAT1	-0.63131	575.304	0.125071	4.47e-07	2.91e-06	-5.04762
CCT6A	-0.631284	7005.82	0.047554	3.23e-40	3.3e-38	-13.2751
SNORD3A	-0.631247	108.136	0.740205	0.39377	0.534109	-0.852801
XRCC6	-0.631166	11683.5	0.0452415	3.1e-44	3.91e-42	-13.951
LRRC51	-0.631012	58.0835	0.322447	0.0503532	0.105918	-1.95695
AMIGO3	-0.630913	49.5771	0.530578	0.234398	0.364057	-1.1891
NDUFS6	-0.630712	1087.77	0.0786954	1.1e-15	2.08e-14	-8.0146
MPHOSPH6	-0.630422	595.879	0.112429	2.06e-08	1.65e-07	-5.60726
NOL10	-0.630041	1859.74	0.0683032	2.86e-20	7.95e-19	-9.22419
ARMT1	-0.629318	1196.97	0.0800803	3.88e-15	6.91e-14	-7.85858
B4GALT6	-0.629191	450.14	0.131797	1.81e-06	1.07e-05	-4.77395
GDE1	-0.629107	1824.72	0.0799165	3.49e-15	6.23e-14	-7.87206
CYP2U1	-0.629071	297.246	0.138794	5.83e-06	3.18e-05	-4.5324
USP14	-0.628894	2013.06	0.0609653	5.99e-25	2.4e-23	-10.3156
PIM2	-0.628769	518.397	0.104752	1.94e-09	1.79e-08	-6.00243
ARL2BP	-0.628077	1432.27	0.069977	2.82e-19	7.16e-18	-8.97548
LINC00304	-0.627993	7.50611	0.839823	0.454599	0.591443	-0.747769
ABCE1	-0.627834	3732.71	0.05608	4.3e-29	2.22e-27	-11.1953
ACTG1P20	-0.627544	9.76381	0.839248	0.454614	0.591443	-0.747745
DNAH6	-0.627454	148.267	0.251089	0.0124569	0.0324476	-2.49893
ALG8	-0.627328	1195.22	0.0732778	1.12e-17	2.5e-16	-8.56096
MRPL11	-0.627264	1196.69	0.0917637	8.16e-12	1.01e-10	-6.83565
SLC25A32	-0.627005	646.635	0.0958599	6.12e-11	6.86e-10	-6.54085
FBXO28	-0.626507	1563.05	0.0901982	3.76e-12	4.88e-11	-6.9459
CEBPA	-0.626002	213.223	0.157825	7.3e-05	0.00032379	-3.96644
HNRNPF	-0.625784	4975.8	0.0618012	4.25e-24	1.58e-22	-10.1258
RBM42	-0.625378	2195.57	0.0684043	6.11e-20	1.65e-18	-9.14239
MTARC1	-0.625287	528.093	0.137835	5.72e-06	3.12e-05	-4.5365
SOD2-OT1	-0.625155	33.811	0.3952	0.11368	0.206544	-1.58187
GNS	-0.624861	2364.7	0.0595718	9.68e-26	4.11e-24	-10.4892
PIGM	-0.624854	697.346	0.0908577	6.1e-12	7.68e-11	-6.87728
CENPBD1P	-0.624825	198.034	0.170937	0.000256884	0.00103094	-3.6553
TGS1	-0.624713	829.273	0.0944668	3.77e-11	4.33e-10	-6.61304
TRIM58	-0.624416	172.291	0.179828	0.000516037	0.00192877	-3.47229
VPS9D1-AS1	-0.6238	618.455	0.0975435	1.6e-10	1.71e-09	-6.3951
PTPN1	-0.623781	1484.69	0.0687968	1.22e-19	3.2e-18	-9.06701
TMEM217	-0.6237	44.498	0.426794	0.143916	0.24896	-1.46136
GTF2IRD2	-0.623678	44.7237	0.517895	0.228491	0.356836	-1.20426
UBIAD1	-0.623278	426.747	0.114546	5.29e-08	3.97e-07	-5.44128
TTC1	-0.622962	1123.54	0.081668	2.38e-14	3.87e-13	-7.62798
JPT2	-0.622941	3526.1	0.0555923	3.83e-29	1.98e-27	-11.2055
CCT5	-0.62294	7417.14	0.045421	8.28e-43	9.72e-41	-13.7148
NDUFV2P1	-0.622928	37.863	0.383141	0.103982	0.1919	-1.62585
PPARGC1B	-0.622866	748.979	0.0877098	1.23e-12	1.69e-11	-7.10144
TCTN3	-0.622772	1170.9	0.0779169	1.32e-15	2.47e-14	-7.99278
MTERF1	-0.62266	282.669	0.14768	2.48e-05	0.000120414	-4.21629
NPM1	-0.622601	29610.6	0.0460507	1.19e-41	1.3e-39	-13.5199
LMAN2L	-0.622469	496.74	0.108708	1.03e-08	8.58e-08	-5.72607
TPBGL	-0.622443	9.56096	0.762687	0.414432	0.554012	-0.816119
SP2-AS1	-0.622122	95.3286	0.255212	0.0147822	0.0376075	-2.43767
TST	-0.621839	375.657	0.130578	1.91e-06	1.13e-05	-4.76221
TXNRD1	-0.621795	3109.7	0.0559294	1.03e-28	5.19e-27	-11.1175
TNPO1	-0.621762	6108.37	0.0637994	1.93e-22	6.38e-21	-9.74559
EEF1DP2	-0.621423	7.62503	0.8447	0.46193	0.598132	-0.735673
PSMD3	-0.621289	3850.75	0.0544069	3.35e-30	1.84e-28	-11.4193
NOC4L	-0.621286	800.771	0.0932599	2.7e-11	3.18e-10	-6.66188
ZIC5	-0.620853	721.615	0.0923433	1.78e-11	2.15e-10	-6.72331
CNOT7	-0.620813	1541.8	0.0861002	5.58e-13	7.87e-12	-7.21036
HMGN3	-0.620607	1400.99	0.0762216	3.88e-16	7.58e-15	-8.14214
MOCS2	-0.620556	814.176	0.0892501	3.58e-12	4.64e-11	-6.953
API5	-0.620472	3804.52	0.0587507	4.51e-26	1.98e-24	-10.5611
TIGD3	-0.620403	29.0864	0.424857	0.144217	0.249366	-1.46026
NDUFA12	-0.620302	980.342	0.0785505	2.86e-15	5.17e-14	-7.89686
SLC25A15	-0.620285	732.025	0.0911429	1.01e-11	1.24e-10	-6.80563
TDG	-0.620271	1813.19	0.0624107	2.83e-23	9.89e-22	-9.93855
MASP2	-0.620255	10.6581	0.729291	0.395052	0.535093	-0.85049
CLP1	-0.62017	385.265	0.124741	6.64e-07	4.2e-06	-4.97166
STEAP1B	-0.620145	64.8451	0.337658	0.0662676	0.132861	-1.83661
TMPO	-0.620132	5547.7	0.0541602	2.35e-30	1.31e-28	-11.45
PPIL1	-0.619973	1322.25	0.078518	2.88e-15	5.2e-14	-7.89593
NUFIP1	-0.619957	350.874	0.128334	1.36e-06	8.18e-06	-4.83083
RRP12	-0.619865	1545.71	0.0776497	1.43e-15	2.66e-14	-7.98283
STXBP3	-0.619693	1175.61	0.079596	6.94e-15	1.21e-13	-7.78548
SMYD2	-0.619579	449.73	0.11877	1.82e-07	1.26e-06	-5.21662
ALYREF	-0.619484	2553.85	0.0704932	1.52e-18	3.65e-17	-8.78786
SLC35F6	-0.619444	943.698	0.0803944	1.31e-14	2.2e-13	-7.70506
EXOC6	-0.619406	465.432	0.132411	2.9e-06	1.65e-05	-4.67792
WDR3	-0.619377	2358.77	0.0743231	7.84e-17	1.61e-15	-8.33358
WTAP	-0.619225	2260.89	0.0568849	1.35e-27	6.42e-26	-10.8856
TMEM14A	-0.618651	489.137	0.114268	6.16e-08	4.59e-07	-5.41403
ENDOG	-0.618619	281.489	0.138261	7.67e-06	4.08e-05	-4.47427
HYLS1	-0.618524	260.335	0.15768	8.76e-05	0.000382978	-3.92266
ABHD14A	-0.61825	163.658	0.192312	0.00130523	0.00444739	-3.21483
CALM1	-0.617906	3696.76	0.0545409	9.4e-30	5.03e-28	-11.3292
MRPS12	-0.617814	670.164	0.0979352	2.82e-10	2.9e-09	-6.3084
HSPD1	-0.617784	13675.7	0.0419841	5.19e-49	8.12e-47	-14.7147
HPS6	-0.617722	351.301	0.131331	2.56e-06	1.47e-05	-4.70355
SZRD1	-0.617608	2726.67	0.0603713	1.45e-24	5.66e-23	-10.2302
ERVK3-1	-0.616997	829.573	0.0880581	2.44e-12	3.22e-11	-7.0067
SLC16A13	-0.616996	168.226	0.178159	0.000533827	0.00198696	-3.46318
HNRNPA1L2	-0.616876	145.588	0.211159	0.00348482	0.0105733	-2.92138
PRPF19	-0.616753	3997.69	0.0488006	1.3e-36	1.11e-34	-12.6382
TTPAL	-0.616363	896.866	0.112539	4.33e-08	3.29e-07	-5.47688
SARM1	-0.616311	1070.05	0.0780384	2.84e-15	5.15e-14	-7.89754
SLC9A3-OT1	-0.616082	332.629	0.134011	4.28e-06	2.39e-05	-4.59724
SPOUT1	-0.61592	705.677	0.0997346	6.59e-10	6.44e-09	-6.17559
DIMT1	-0.615858	779.4	0.0933995	4.29e-11	4.91e-10	-6.59381
DOCK10	-0.615542	10.2401	0.729521	0.398802	0.538585	-0.843762
EI24	-0.615487	4101.3	0.0521546	3.85e-32	2.43e-30	-11.8012
RAVER1	-0.615486	1890	0.0663333	1.72e-20	4.88e-19	-9.27868
RCC1L	-0.61548	1137.57	0.0801089	1.55e-14	2.57e-13	-7.68304
TXN	-0.614598	3896.44	0.0578102	2.13e-26	9.53e-25	-10.6313
PSMD6	-0.614584	2118.6	0.0623603	6.5e-23	2.22e-21	-9.85537
WDR82	-0.614299	2957.39	0.0503804	3.38e-34	2.44e-32	-12.1932
NAA50	-0.614009	4559.74	0.0639603	8.01e-22	2.56e-20	-9.59984
POMP	-0.613912	1704.89	0.072148	1.75e-17	3.82e-16	-8.50907
MBL1P	-0.613909	10.4095	0.705432	0.384158	0.524672	-0.87026
LSM3	-0.613873	1472.11	0.0669279	4.64e-20	1.26e-18	-9.17216
RBM22	-0.613703	1592.46	0.0663009	2.12e-20	5.96e-19	-9.25633
GRN	-0.613616	3193.92	0.0646729	2.36e-21	7.21e-20	-9.48799
GLCE	-0.61352	677.463	0.1063	7.85e-09	6.65e-08	-5.77157
CD164	-0.613506	4179.43	0.0556933	3.21e-28	1.58e-26	-11.0158
RPS6KA4	-0.613358	713.618	0.111924	4.25e-08	3.23e-07	-5.48014
LRTOMT	-0.613111	15.8765	0.794917	0.440535	0.578649	-0.771289
ESX1	-0.613078	20.5656	0.505922	0.225587	0.353478	-1.2118
L3MBTL2	-0.612845	1103.1	0.0832235	1.79e-13	2.66e-12	-7.36385
EPDR1	-0.612784	211.392	0.165461	0.000212651	0.000866383	-3.70349
TBX3	-0.612706	1414.93	0.0701654	2.5e-18	5.86e-17	-8.73232
ANKEF1	-0.612662	168.723	0.180637	0.00069468	0.00252462	-3.39167
TMEM191C	-0.612345	17.347	0.622479	0.325253	0.46481	-0.98372
SKOR1	-0.612141	44.0542	0.343518	0.0747529	0.146739	-1.78198
MPHOSPH10	-0.611954	1044.4	0.0797881	1.72e-14	2.84e-13	-7.66973
N6AMT1	-0.611871	264.349	0.156353	9.1e-05	0.000396761	-3.91341
MROH8	-0.61175	32.1324	0.464996	0.188307	0.306601	-1.3156
ASDURF	-0.611707	83.2003	0.356272	0.0859853	0.164574	-1.71697
B3GLCT	-0.611566	392.376	0.124079	8.27e-07	5.15e-06	-4.92884
HOXD8	-0.611369	85.1985	0.256233	0.0170334	0.0424153	-2.38599
AGL	-0.611045	1714.18	0.078286	5.94e-15	1.04e-13	-7.80528
TRAM2	-0.611023	844.504	0.0878081	3.44e-12	4.47e-11	-6.95862
NOC2L	-0.610875	2263.33	0.0583988	1.31e-25	5.54e-24	-10.4604
TEX261	-0.61076	3021.72	0.0542976	2.36e-29	1.24e-27	-11.2484
BCOR	-0.610744	3096.89	0.0653029	8.56e-21	2.48e-19	-9.35248
C1orf220	-0.610539	77.9845	0.267441	0.0224367	0.0535277	-2.28289
THOC6	-0.610467	490.316	0.117368	1.98e-07	1.36e-06	-5.20132
NPY5R	-0.610051	8.63302	0.766977	0.426383	0.566051	-0.795396
GDF6	-0.609593	79.256	0.256188	0.0173372	0.0431032	-2.37948
RAB8A	-0.609376	1484.47	0.0710396	9.66e-18	2.17e-16	-8.57797
LAMTOR5	-0.609275	1294.86	0.0751695	5.26e-16	1.01e-14	-8.10535
TMEM104	-0.609224	794.417	0.0984859	6.17e-10	6.06e-09	-6.1859
HIGD1A	-0.609202	1975.26	0.0673011	1.41e-19	3.66e-18	-9.05189
NAT10	-0.609123	2249.29	0.0667719	7.35e-20	1.96e-18	-9.12244
ZNF559	-0.609058	257.361	0.160813	0.000152248	0.000638008	-3.78737
FOXN3-AS1	-0.608711	16.1538	0.592294	0.304082	0.442571	-1.02772
YWHAB	-0.608429	4847.3	0.0499883	4.41e-34	3.16e-32	-12.1714
NAP1L3	-0.608409	349.563	0.12776	1.92e-06	1.13e-05	-4.76212
DLAT	-0.60829	2170.61	0.0608171	1.49e-23	5.35e-22	-10.002
OTUD6B	-0.608141	487.824	0.14296	2.1e-05	0.000103208	-4.25391
UTP15	-0.607947	793.168	0.0974484	4.41e-10	4.42e-09	-6.23866
DRD2	-0.607077	15.4293	0.570798	0.287529	0.424067	-1.06356
EMILIN3	-0.607005	424.75	0.114481	1.14e-07	8.16e-07	-5.30222
CROT	-0.606921	245.873	0.162518	0.000188098	0.000773226	-3.73449
CCNB3	-0.60689	56.6544	0.312195	0.0519021	0.10858	-1.94394
CFL1	-0.606855	9505.59	0.0484046	4.68e-36	3.83e-34	-12.5371
MRPL14	-0.606638	763.581	0.0945699	1.41e-10	1.51e-09	-6.4147
SCG3	-0.606587	26.635	0.485037	0.21108	0.33579	-1.2506
NUDT4P2	-0.606492	141.59	0.193668	0.00173855	0.00573247	-3.1316
PSMC5	-0.606243	3057.87	0.0574399	4.85e-26	2.12e-24	-10.5544
AATF	-0.605896	1443.17	0.0677596	3.83e-19	9.58e-18	-8.94184
NUDT16L1	-0.605497	415.505	0.128379	2.4e-06	1.39e-05	-4.71646
RTL8B	-0.605259	504.766	0.107768	1.95e-08	1.57e-07	-5.61632
COQ3	-0.605137	344.174	0.129239	2.84e-06	1.62e-05	-4.6823
ATP6V0C	-0.604921	3242.81	0.0597181	4.08e-24	1.52e-22	-10.1296
ENSA	-0.60492	3951.58	0.0508415	1.21e-32	7.78e-31	-11.8982
CD58	-0.604652	144.949	0.18962	0.00142882	0.00482649	-3.18876
B9D2	-0.604635	35.2062	0.413068	0.143258	0.248027	-1.46377
ZNF843	-0.604564	41.6193	0.354848	0.0884323	0.168279	-1.70373
TYMS	-0.604558	1967.64	0.0639277	3.17e-21	9.65e-20	-9.45691
RNF14	-0.604523	1081.46	0.0790809	2.1e-14	3.43e-13	-7.64437
DHRS4	-0.60447	343.382	0.135155	7.73e-06	4.12e-05	-4.47243
ZNF583	-0.60401	101.155	0.281164	0.0316941	0.0716533	-2.14825
KCNK13	-0.603962	52.9355	0.32176	0.0605105	0.123173	-1.87706
RMDN2	-0.603895	41.8329	0.368176	0.100956	0.187346	-1.64024
MARS2	-0.603666	419.991	0.120414	5.35e-07	3.44e-06	-5.01326
NOP2	-0.603522	2414.63	0.0599487	7.71e-24	2.83e-22	-10.0673
SNRPG	-0.603158	1764.12	0.0638674	3.59e-21	1.09e-19	-9.44392
RBMXL1	-0.602952	721.393	0.098213	8.29e-10	7.99e-09	-6.13923
YWHAE	-0.602908	19054.3	0.0483334	1.04e-35	8.28e-34	-12.4739
GNG10	-0.602809	1148.18	0.0761617	2.48e-15	4.5e-14	-7.91486
TIMM10	-0.602627	493.357	0.121528	7.09e-07	4.47e-06	-4.95875
POLR2L	-0.60259	1101.07	0.107519	2.09e-08	1.67e-07	-5.60447
HMGCR	-0.602484	2261.18	0.0806359	7.92e-14	1.22e-12	-7.47165
PSMD11	-0.602464	3488.97	0.0641279	5.74e-21	1.7e-19	-9.39472
KCTD2	-0.60214	1038.17	0.086136	2.74e-12	3.6e-11	-6.99058
EMG1	-0.601222	641.405	0.116987	2.76e-07	1.86e-06	-5.13921
ANXA2R-OT1	-0.601195	63.0664	0.316968	0.0578667	0.118679	-1.89671
ZNF566	-0.600618	247.459	0.176647	0.000673585	0.00245318	-3.40011
SLC12A2	-0.600462	800.18	0.135356	9.16e-06	4.82e-05	-4.43618
STEAP3	-0.599927	725.995	0.0893241	1.86e-11	2.24e-10	-6.71629
CISD1	-0.59987	564.75	0.109334	4.1e-08	3.13e-07	-5.48657
PLA2G15	-0.599793	313.461	0.131646	5.21e-06	2.86e-05	-4.5561
MON1A	-0.599698	411.482	0.119621	5.35e-07	3.44e-06	-5.01331
NOLC1	-0.59932	7081.11	0.0486636	7.47e-35	5.61e-33	-12.3156
CACYBP	-0.599045	3642.89	0.0863946	4.1e-12	5.28e-11	-6.93382
PUF60	-0.59892	2469.57	0.0593351	5.88e-24	2.17e-22	-10.0938
ADRM1	-0.598793	1874.93	0.0734253	3.49e-16	6.87e-15	-8.15514
PLPP3	-0.598723	383.275	0.12467	1.57e-06	9.37e-06	-4.80248
MAEA	-0.59823	1420.47	0.080007	7.59e-14	1.18e-12	-7.47723
ATP1B3	-0.598212	2964.28	0.0643157	1.39e-20	3.98e-19	-9.30119
SOAT1	-0.598068	1606.46	0.0734735	3.96e-16	7.71e-15	-8.13991
TARDBP	-0.597981	4294.72	0.0479168	9.65e-36	7.74e-34	-12.4796
FXN	-0.597841	545.545	0.115736	2.4e-07	1.63e-06	-5.16558
HSPA4	-0.597773	6655.51	0.0553667	3.57e-27	1.67e-25	-10.7966
SELL	-0.597735	26.6043	0.505055	0.236609	0.366341	-1.1835
SHLD3	-0.597719	114.637	0.227809	0.0086961	0.0237901	-2.62378
LINC01144	-0.597568	14.2632	0.591158	0.312091	0.451325	-1.01084
CCDC8	-0.597454	738.957	0.0896159	2.61e-11	3.08e-10	-6.66683
NPTN	-0.597301	1099.1	0.0838495	1.05e-12	1.45e-11	-7.12349
NOPCHAP1	-0.597281	589.764	0.122231	1.03e-06	6.29e-06	-4.88647
SPNS1	-0.597199	1475.2	0.0792873	4.99e-14	7.91e-13	-7.53209
RAMACL	-0.596883	31.1959	0.418455	0.153754	0.262115	-1.4264
MT-RNR1	-0.596472	19289.2	0.181516	0.00101601	0.00355283	-3.28605
ATRIP	-0.596387	419.36	0.120456	7.38e-07	4.63e-06	-4.95108
CCNQ	-0.595915	668.329	0.0959823	5.35e-10	5.29e-09	-6.20859
TMEM185B	-0.59585	805.484	0.0872954	8.75e-12	1.08e-10	-6.82567
FCF1	-0.595495	1499.14	0.0745299	1.35e-15	2.52e-14	-7.99002
UTP25	-0.594872	923.329	0.0864035	5.79e-12	7.32e-11	-6.88482
BCL6B	-0.594684	387.204	0.121438	9.73e-07	5.99e-06	-4.89701
NUDT19	-0.594385	707.51	0.0950985	4.1e-10	4.12e-09	-6.2502
AASDHPPT	-0.594262	1373.52	0.0779331	2.44e-14	3.95e-13	-7.62527
ACYP2	-0.594154	127.588	0.2134	0.00536545	0.0155659	-2.78423
ISOC1	-0.593997	895.084	0.0888288	2.28e-11	2.71e-10	-6.68698
DDX39A	-0.593731	2337.59	0.0575388	5.79e-25	2.33e-23	-10.3188
ZNF180	-0.593633	286.067	0.156898	0.000154597	0.000647419	-3.78357
SSB	-0.593458	5185.61	0.0564718	7.86e-26	3.35e-24	-10.5089
MAT2B	-0.593105	1247.99	0.0756836	4.63e-15	8.2e-14	-7.83665
IL17D	-0.592859	32.7679	0.45164	0.18929	0.307935	-1.31268
PRELID1	-0.59262	4635.37	0.0468943	1.31e-36	1.12e-34	-12.6374
RRN3	-0.592114	1685.13	0.0658379	2.39e-19	6.12e-18	-8.99351
MAFIP	-0.591934	79.7284	0.293875	0.0439844	0.0945984	-2.01424
CAPZA1	-0.591799	4751.15	0.0496003	8.12e-33	5.3e-31	-11.9314
BCAS2	-0.591739	1434.89	0.0743585	1.75e-15	3.22e-14	-7.95793
ZNF837	-0.591694	56.3786	0.310928	0.0570416	0.117268	-1.90299
PDCD5	-0.591512	1653.5	0.0652537	1.25e-19	3.26e-18	-9.0648
GNL3L	-0.591212	2050.48	0.0622473	2.14e-21	6.61e-20	-9.49778
GASK1A	-0.591143	53.3461	0.328663	0.0720771	0.14247	-1.79863
NDUFB10	-0.59088	3603.13	0.0605472	1.69e-22	5.64e-21	-9.759
LOXL1	-0.590747	202.098	0.186488	0.0015362	0.00513653	-3.16776
DKC1	-0.590524	4173.31	0.0485909	5.53e-34	3.95e-32	-12.153
TMEM223	-0.590054	199.833	0.170174	0.000525595	0.00195981	-3.46736
SERPINH1	-0.59004	2289.12	0.0632165	1.02e-20	2.95e-19	-9.33364
INTS7	-0.589983	1134.37	0.0782102	4.57e-14	7.27e-13	-7.54355
BOLA3	-0.589931	537.912	0.116056	3.71e-07	2.46e-06	-5.08315
SLC38A7	-0.589856	599.729	0.0986197	2.22e-09	2.03e-08	-5.98111
PMF1-BGLAP	-0.5897	59.4379	0.333302	0.0768492	0.150195	-1.76927
B4GAT1	-0.589614	1015.9	0.0824592	8.65e-13	1.2e-11	-7.15037
TNFRSF8	-0.589392	7.15117	0.858482	0.492365	0.627588	-0.686552
GM2A	-0.589075	925.037	0.0811706	3.95e-13	5.65e-12	-7.25725
PIH1D2	-0.588349	59.3597	0.337658	0.0814313	0.157495	-1.74244
CCDC85C	-0.588314	1315.42	0.0895175	4.96e-11	5.63e-10	-6.57206
SLC30A1	-0.588055	666.817	0.0930998	2.68e-10	2.77e-09	-6.31639
UBE2F-SCLY	-0.587296	8.87665	1.02962	0.568404	0.693399	-0.570403
PCNA	-0.587153	4374.74	0.0509791	1.08e-30	6.13e-29	-11.5175
YWHAZ	-0.587079	10743.4	0.0393617	2.63e-50	4.3e-48	-14.915
ASTE1	-0.586967	191.213	0.207413	0.00465555	0.0137025	-2.82995
RNFT2	-0.58691	105.224	0.251723	0.0197234	0.0480247	-2.33157
DNAJC9	-0.586761	1815.48	0.0615457	1.52e-21	4.73e-20	-9.53374
SLC9A3	-0.586629	124.246	0.225343	0.00923401	0.0250428	-2.60327
FAM98A	-0.586376	1887.78	0.061511	1.53e-21	4.76e-20	-9.53287
PHF5A	-0.586213	987.706	0.0846157	4.27e-12	5.5e-11	-6.92795
SHQ1	-0.585974	695.518	0.104903	2.33e-08	1.85e-07	-5.58587
ZACN	-0.585738	7.41481	0.960451	0.541956	0.6705	-0.609858
VPS35	-0.585668	3378.91	0.0623066	5.47e-21	1.63e-19	-9.39977
PPP2R1A	-0.585506	4850.62	0.0489379	5.47e-33	3.63e-31	-11.9643
ZNF324	-0.585239	370.824	0.120137	1.11e-06	6.76e-06	-4.87142
KHDC1-AS1	-0.585174	110.386	0.239422	0.0145208	0.0370267	-2.44412
PRPF38A	-0.585064	1883.98	0.062578	8.82e-21	2.55e-19	-9.34937
ASF1A	-0.584902	778.364	0.0879105	2.86e-11	3.35e-10	-6.65338
NACC1	-0.584806	2531.87	0.0635676	3.59e-20	9.83e-19	-9.19976
MRPS23	-0.584716	1321.34	0.0872363	2.05e-11	2.45e-10	-6.70267
PTENP1	-0.584233	18.2979	0.542286	0.281323	0.417537	-1.07735
MIR1915HG	-0.583982	120.047	0.208204	0.00503397	0.0147079	-2.80485
ERI1	-0.583684	521.928	0.115848	4.7e-07	3.04e-06	-5.03836
ZNF407	-0.583681	197.236	0.163007	0.00034265	0.00133685	-3.58072
COMMD5	-0.583647	322.346	0.134536	1.44e-05	7.3e-05	-4.33821
GLRX3	-0.583526	2273.45	0.0601331	2.9e-22	9.58e-21	-9.70391
HMGA2	-0.58346	957.935	0.0923586	2.66e-10	2.75e-09	-6.31733
DPP9	-0.58343	1777.21	0.0740253	3.23e-15	5.81e-14	-7.8815
RPAP3	-0.583429	1442.61	0.0774665	5.02e-14	7.95e-13	-7.53137
CRNKL1	-0.583371	858.786	0.100185	5.78e-09	5e-08	-5.82293
TMEM126A	-0.583037	256.29	0.143021	4.57e-05	0.000211062	-4.07659
TMEM250	-0.582816	1055.29	0.0827032	1.83e-12	2.45e-11	-7.04708
SURF6	-0.582752	1191.76	0.104282	2.29e-08	1.83e-07	-5.58823
TBC1D14	-0.58257	1405.13	0.0788985	1.54e-13	2.31e-12	-7.38378
RPGRIP1L	-0.58248	421.721	0.114462	3.6e-07	2.39e-06	-5.08885
UMPS	-0.582268	1192.04	0.111509	1.77e-07	1.23e-06	-5.22172
ARL6IP1	-0.582254	4812.43	0.0475567	1.82e-34	1.34e-32	-12.2434
SMG1P6	-0.582215	17.5524	0.561836	0.300075	0.437896	-1.03627
DIAPH1	-0.581969	3982.77	0.0480423	8.94e-34	6.29e-32	-12.1137
LIPT2	-0.581949	98.3091	0.269981	0.0311215	0.0705285	-2.15552
PSMB3	-0.581732	1916.47	0.0781071	9.49e-14	1.46e-12	-7.44788
MIR193BHG	-0.581722	21.8887	0.60369	0.335241	0.474999	-0.963611
VSTM2L	-0.58172	95.3391	0.257934	0.0241144	0.0567515	-2.2553
NDC1	-0.581685	2392.62	0.0689148	3.16e-17	6.71e-16	-8.44064
ITGA2	-0.581367	274.403	0.147054	7.7e-05	0.000340485	-3.95342
GRPEL1	-0.581116	1310.05	0.0725186	1.12e-15	2.1e-14	-8.01333
RBM3	-0.580991	4222.47	0.0578167	9.29e-24	3.39e-22	-10.0489
ZSCAN25	-0.580722	446.995	0.129319	7.1e-06	3.81e-05	-4.49063
DYNLL2	-0.580589	2289.57	0.0567647	1.49e-24	5.78e-23	-10.228
RADX	-0.580435	1563.15	0.08049	5.54e-13	7.83e-12	-7.21128
FBXL3	-0.580431	1667.71	0.0757226	1.79e-14	2.94e-13	-7.66523
ABCF1	-0.580293	2485.11	0.0539756	5.86e-27	2.7e-25	-10.751
NUDC	-0.580103	2286.26	0.0620109	8.37e-21	2.44e-19	-9.35486
ZNF181	-0.580081	186.638	0.196203	0.00311123	0.00957593	-2.95653
HSPA9	-0.579928	9884.88	0.0476095	3.93e-34	2.83e-32	-12.1809
MAD2L1BP	-0.579913	458.507	0.122829	2.34e-06	1.36e-05	-4.72131
NCBP2L	-0.579547	13.218	0.645812	0.36951	0.50977	-0.897393
GPR19	-0.579318	17.1961	0.555604	0.297096	0.434357	-1.04268
TBC1D13	-0.579301	984.15	0.0904306	1.49e-10	1.6e-09	-6.40602
ERH	-0.579225	2582.29	0.0681211	1.85e-17	4.02e-16	-8.50287
SRXN1	-0.579193	879.705	0.0830935	3.16e-12	4.13e-11	-6.97038
GEMIN4	-0.579058	1519.54	0.0815159	1.22e-12	1.66e-11	-7.10362
LINC02704	-0.579038	6.38045	1.07696	0.590814	0.711858	-0.537657
TSN	-0.578809	2254.55	0.0574986	7.77e-24	2.84e-22	-10.0665
PATZ1	-0.57863	1271.4	0.0700911	1.51e-16	3.07e-15	-8.2554
CNP	-0.578597	2112.93	0.0648834	4.77e-19	1.18e-17	-8.91749
SLCO4A1	-0.578441	173.08	0.207286	0.00526182	0.0153212	-2.79055
POLR2A	-0.578357	11041.6	0.0484595	7.79e-33	5.1e-31	-11.9349
FTH1P23	-0.577868	10.1747	0.768785	0.452253	0.589546	-0.751664
NR2F2	-0.577718	1632.56	0.0922726	3.83e-10	3.86e-09	-6.26099
POP7	-0.57732	892.202	0.0866573	2.7e-11	3.18e-10	-6.6621
MRPL54	-0.577098	461.822	0.126536	5.1e-06	2.81e-05	-4.56073
LINC02916	-0.576842	22.4381	0.476337	0.225897	0.353874	-1.211
UBE2L3	-0.576531	3163.34	0.058197	3.9e-23	1.35e-21	-9.90653
HMGB1P6	-0.576457	989.558	0.0805868	8.48e-13	1.17e-11	-7.15324
TPM3P5	-0.576238	8.82188	0.750184	0.442411	0.580261	-0.768129
MTTP	-0.576177	10.9439	0.737457	0.434624	0.573291	-0.781303
SORT1	-0.576159	1977.53	0.0628785	5.04e-20	1.37e-18	-9.16306
ITPA	-0.576111	629.616	0.106315	6e-08	4.47e-07	-5.41889
C12orf60	-0.575828	36.5441	0.391371	0.141207	0.245449	-1.47131
NDUFA5	-0.575794	1276.32	0.0861564	2.34e-11	2.78e-10	-6.68312
MTA2	-0.575348	3301.22	0.0496696	5e-31	2.91e-29	-11.5835
SLC10A3	-0.575291	471.223	0.113748	4.25e-07	2.77e-06	-5.05761
VESTAR	-0.575174	60.2097	0.300618	0.0557091	0.114944	-1.9133
TIGD5	-0.574979	323.36	0.143136	5.89e-05	0.00026657	-4.01701
THAP11	-0.574912	789.718	0.0954288	1.7e-09	1.57e-08	-6.02451
CCNA2	-0.574571	2719.7	0.0540574	2.19e-26	9.75e-25	-10.6289
DBF4P1	-0.574436	11.3333	0.71787	0.423597	0.563297	-0.800196
GJB7	-0.574227	39.3347	0.378103	0.128837	0.2283	-1.5187
HOXA1	-0.574147	138.361	0.206743	0.00548456	0.0158664	-2.7771
DCUN1D1	-0.574009	557.61	0.11673	8.77e-07	5.44e-06	-4.91739
RNF20	-0.573904	1364.98	0.0732653	4.76e-15	8.41e-14	-7.83323
ATP6V0D1	-0.573866	1602.29	0.0684644	5.21e-17	1.09e-15	-8.38196
TLR5	-0.573742	15.4368	0.656477	0.382134	0.522973	-0.873971
SPC25	-0.573682	582.593	0.10717	8.65e-08	6.29e-07	-5.35302
FAM174C	-0.57323	426.476	0.117696	1.11e-06	6.79e-06	-4.87045
TRDMT1	-0.573174	229.254	0.156816	0.000257098	0.00103158	-3.65508
EXOSC5	-0.573009	594.191	0.110262	2.03e-07	1.39e-06	-5.19678
CENPB	-0.572701	1216.69	0.0813482	1.92e-12	2.57e-11	-7.04012
TIPIN	-0.572667	616.879	0.104254	3.95e-08	3.03e-07	-5.493
STOX1	-0.572443	139.126	0.20838	0.00601223	0.0171864	-2.74711
DNAJC8	-0.572339	4342.28	0.0485839	4.92e-32	3.06e-30	-11.7804
DNAJC11	-0.572296	1377.49	0.0719088	1.74e-15	3.21e-14	-7.95863
SP9	-0.572286	142.094	0.196835	0.00364397	0.0110081	-2.90744
AKAP5	-0.571891	237.377	0.165502	0.000549278	0.00203841	-3.4555
RRH	-0.571432	14.05	0.638634	0.370909	0.511225	-0.894772
VBP1	-0.571432	2811.93	0.052592	1.69e-27	7.95e-26	-10.8654
ERG28	-0.571431	1047.11	0.0796156	7.11e-13	9.89e-12	-7.17738
TENT5C	-0.571251	194.738	0.18455	0.00196567	0.00639823	-3.09537
NHP2	-0.570948	3083.35	0.0590916	4.37e-22	1.42e-20	-9.66209
POM121L2	-0.570867	6.68984	0.879599	0.516333	0.648137	-0.649008
HSALR1	-0.570757	8.81764	0.842459	0.498095	0.632659	-0.67749
CENPV	-0.570708	1178.85	0.0761738	6.77e-14	1.06e-12	-7.49218
TATDN2	-0.570554	1453.28	0.0745531	1.96e-14	3.22e-13	-7.65299
RNF32	-0.570258	32.5856	0.410644	0.164926	0.276813	-1.38869
TWNK	-0.570157	1031.05	0.0908136	3.42e-10	3.48e-09	-6.27832
PUS1	-0.569985	723.434	0.109971	2.18e-07	1.49e-06	-5.18306
MORF4L1P1	-0.569593	267.8	0.152428	0.000186376	0.000766988	-3.7368
FAM161B	-0.569577	140.914	0.213293	0.0075763	0.0210955	-2.67039
EN2	-0.569566	896.634	0.0943907	1.6e-09	1.48e-08	-6.03414
ARHGEF4-AS1	-0.569302	9.43457	0.766706	0.457767	0.594139	-0.74253
PES1	-0.568995	2974.34	0.055171	6.14e-25	2.45e-23	-10.3133
EIF4A1	-0.568903	19496.8	0.0426345	1.29e-40	1.34e-38	-13.3437
ENOX2	-0.568692	697.982	0.105581	7.19e-08	5.3e-07	-5.3863
NALF2	-0.568595	409.54	0.117855	1.4e-06	8.44e-06	-4.82453
SUPT16H	-0.568525	7833.95	0.0419677	8.28e-42	9.2e-40	-13.5468
COMMD8	-0.568214	276.591	0.157514	0.000309294	0.00121785	-3.60739
TOMM6	-0.56797	1640.55	0.0796305	9.85e-13	1.36e-11	-7.13257
SMOC1	-0.56776	451.722	0.113581	5.77e-07	3.69e-06	-4.99873
ATP10D	-0.567752	322.059	0.163788	0.000527507	0.00196655	-3.46639
DDX56	-0.567742	1741.72	0.0644957	1.33e-18	3.22e-17	-8.80279
NECTIN3	-0.567655	540.182	0.11483	7.68e-07	4.81e-06	-4.94342
ETF1	-0.567551	4409.55	0.0572809	3.83e-23	1.33e-21	-9.9082
NPM1P27	-0.567458	287.115	0.143125	7.35e-05	0.000325914	-3.96476
RIOX2	-0.567426	962.303	0.0796819	1.07e-12	1.47e-11	-7.12115
MBD3	-0.567424	2434.52	0.0583224	2.27e-22	7.49e-21	-9.72909
HNRNPA0	-0.567384	4004.28	0.0513195	2.05e-28	1.02e-26	-11.0559
WDR46	-0.567311	1227.89	0.0796408	1.05e-12	1.45e-11	-7.12337
MSH2	-0.567229	2527	0.059305	1.13e-21	3.55e-20	-9.56461
TSPAN10	-0.567196	157.285	0.193684	0.00340638	0.0103621	-2.92847
FRMD8	-0.566838	556.963	0.124318	5.13e-06	2.82e-05	-4.55957
ACTL6A	-0.56659	860.19	0.115438	9.19e-07	5.68e-06	-4.90818
TMEM127	-0.566065	779.038	0.0895385	2.58e-10	2.68e-09	-6.32202
ATP6V1A	-0.565623	2509.6	0.0697483	5.08e-16	9.8e-15	-8.10948
FRMD6	-0.565597	438.498	0.131102	1.6e-05	8.07e-05	-4.31418
PSPN	-0.565208	90.1871	0.28881	0.0503451	0.105913	-1.95702
SLC2A6	-0.564971	310.053	0.145528	0.000103511	0.000447245	-3.88221
ACTR10	-0.564602	1115.12	0.0920589	8.62e-10	8.28e-09	-6.13305
CAPZA2	-0.564572	1423.97	0.0667904	2.84e-17	6.07e-16	-8.45289
GUSBP1	-0.564456	233.975	0.190836	0.0030984	0.00954269	-2.9578
PAIP1P2	-0.56433	8.38091	0.793162	0.476778	0.612292	-0.711494
IPO11	-0.564187	1417.36	0.0860811	5.6e-11	6.3e-10	-6.55414
RAB31	-0.564126	860.007	0.110024	2.94e-07	1.97e-06	-5.1273
SUOX	-0.564077	296.718	0.138058	4.39e-05	0.000203407	-4.0858
ABHD2	-0.563783	1466.64	0.0907828	5.29e-10	5.25e-09	-6.21024
KPNA3	-0.563523	1530.99	0.0751285	6.34e-14	9.94e-13	-7.50079
ZNF304	-0.563374	233.038	0.153176	0.000235104	0.000949009	-3.67796
C11orf98	-0.563311	485.124	0.107935	1.8e-07	1.24e-06	-5.21899
DISP3	-0.563269	8.91011	0.826468	0.495531	0.630341	-0.681537
MRFAP1L1	-0.563023	1542.75	0.0642037	1.8e-18	4.28e-17	-8.76932
SLC25A10	-0.562978	627.11	0.104541	7.24e-08	5.33e-07	-5.38523
DNAJC30	-0.562424	218.195	0.169274	0.000891938	0.00316493	-3.32257
PDE12	-0.562383	1307.07	0.0727522	1.07e-14	1.83e-13	-7.73012
RRAGC	-0.562272	1114.03	0.0761041	1.49e-13	2.24e-12	-7.3882
TMEM167B-DT	-0.56224	83.124	0.26288	0.0324547	0.0731262	-2.13877
PRDX4	-0.562102	2552.59	0.0621551	1.52e-19	3.93e-18	-9.04354
H3P6	-0.562068	566.514	0.121373	3.64e-06	2.05e-05	-4.63092
UTP11	-0.561743	1417.68	0.0843105	2.69e-11	3.17e-10	-6.66278
CRIPT	-0.560731	452.794	0.111426	4.85e-07	3.13e-06	-5.03233
RRP7A	-0.560266	1913.63	0.0642679	2.84e-18	6.63e-17	-8.71766
HNRNPD	-0.560111	7184.98	0.0519203	3.93e-27	1.83e-25	-10.7879
SET	-0.559849	11974	0.0387367	2.41e-47	3.48e-45	-14.4527
HAT1	-0.5598	2036.43	0.0722915	9.66e-15	1.66e-13	-7.74366
PRPF31	-0.55978	1537.81	0.0746256	6.32e-14	9.92e-13	-7.50118
FADD	-0.559707	614.105	0.10268	5.01e-08	3.77e-07	-5.45097
ANKRD40	-0.559308	2181.34	0.0595876	6.21e-21	1.84e-19	-9.38633
U2AF2	-0.559056	6012.47	0.0479119	1.85e-31	1.1e-29	-11.6684
GPN1	-0.55898	911.367	0.0837431	2.47e-11	2.92e-10	-6.67494
RUVBL1	-0.558564	2345.48	0.0693428	7.94e-16	1.51e-14	-8.05511
ANP32A	-0.558494	3498.45	0.0496264	2.21e-29	1.17e-27	-11.254
TIMM17A	-0.558427	2359.16	0.0648134	6.94e-18	1.57e-16	-8.61592
KIAA2013	-0.558238	710.56	0.10377	7.47e-08	5.48e-07	-5.37955
FDX2	-0.558038	355.146	0.130989	2.04e-05	0.000100613	-4.2602
TRIM28	-0.557871	7886.78	0.0405786	5.24e-43	6.27e-41	-13.7479
ISY1-RAB43	-0.55779	310.759	0.398946	0.162066	0.272719	-1.39816
MINPP1	-0.557662	841.227	0.0833952	2.28e-11	2.71e-10	-6.68698
VPS25	-0.55765	1457.21	0.0737871	4.11e-14	6.57e-13	-7.55755
NDUFAF1	-0.55756	205.465	0.172816	0.00125392	0.00429205	-3.22632
FNTB	-0.557498	346.835	0.142678	9.33e-05	0.000406105	-3.90739
YARS2	-0.557452	603.429	0.113412	8.87e-07	5.49e-06	-4.91528
HSP90AB1	-0.557343	29022.7	0.0424122	1.91e-39	1.84e-37	-13.1411
INTS14	-0.557207	1229.93	0.0810181	6.09e-12	7.67e-11	-6.87756
MPC1	-0.557201	838.73	0.0846594	4.65e-11	5.29e-10	-6.58168
ZNF616	-0.557036	260.027	0.160536	0.000520733	0.00194439	-3.46986
EXOSC3	-0.556681	655.002	0.0995685	2.26e-08	1.8e-07	-5.59093
PCBD2	-0.556677	124.738	0.246446	0.0238947	0.0563686	-2.25882
MMGT1	-0.556601	2142.06	0.0591807	5.2e-21	1.55e-19	-9.40511
SLC25A3	-0.556542	6275.92	0.0450559	4.74e-35	3.66e-33	-12.3522
SMYD5	-0.556537	642.09	0.101637	4.36e-08	3.31e-07	-5.47576
ZBED5	-0.556364	951.767	0.0860779	1.02e-10	1.11e-09	-6.4635
PSMC4	-0.556359	2378.27	0.058026	8.97e-22	2.86e-20	-9.58809
BYSL	-0.556298	906.199	0.0842803	4.1e-11	4.69e-10	-6.60057
FRK	-0.556259	69.3264	0.28917	0.0544001	0.112876	-1.92364
NECTIN1	-0.556175	490.079	0.115862	1.58e-06	9.46e-06	-4.80032
CASP2	-0.556163	1616.03	0.0642892	5.11e-18	1.17e-16	-8.65097
LINC02166	-0.556138	18.3024	0.592993	0.348321	0.488446	-0.93785
USP38	-0.555966	906.616	0.0852759	7.05e-11	7.81e-10	-6.51961
PSMA1	-0.555937	2995.64	0.0536374	3.59e-25	1.47e-23	-10.3647
THOC7	-0.555864	692.307	0.0980911	1.45e-08	1.19e-07	-5.66681
MRPL32	-0.555861	807.161	0.0860839	1.07e-10	1.16e-09	-6.4572
TMEM115	-0.555366	1097.5	0.0804361	5.04e-12	6.43e-11	-6.90444
FAM83H	-0.555298	358.043	0.129767	1.88e-05	9.3e-05	-4.2792
NETO2	-0.555263	1343.02	0.0797809	3.41e-12	4.44e-11	-6.95986
ZHX1	-0.554813	1212.81	0.0901179	7.44e-10	7.21e-09	-6.15653
CCDC107	-0.554763	111.301	0.234798	0.0181413	0.0447378	-2.36272
FDX1	-0.554668	715.506	0.0967345	9.81e-09	8.22e-08	-5.73392
PYGO2-AS1	-0.554651	28.2294	0.462294	0.230225	0.358947	-1.19978
ADSL	-0.554505	2924.37	0.0553536	1.28e-23	4.61e-22	-10.0175
MRPL39	-0.554263	1159.52	0.0740321	7.06e-14	1.1e-12	-7.4868
TRMT61B	-0.5541	389.495	0.127038	1.29e-05	6.63e-05	-4.36167
FH	-0.554028	1445.9	0.0796379	3.48e-12	4.53e-11	-6.95684
ZMAT2	-0.553961	1425.92	0.068702	7.43e-16	1.42e-14	-8.06326
FERRY3	-0.553902	793.353	0.0909667	1.14e-09	1.08e-08	-6.08907
TEX10	-0.55388	1148.53	0.0806674	6.59e-12	8.29e-11	-6.86622
PPIAP22	-0.553872	1125.13	0.0838459	3.95e-11	4.54e-10	-6.60583
ZNF286B	-0.5537	189.2	0.172749	0.00134954	0.00458256	-3.20523
BROX	-0.553474	862.703	0.0917828	1.64e-09	1.52e-08	-6.03026
SMU1	-0.553246	2030.42	0.0689511	1.03e-15	1.94e-14	-8.02375
SNRPE	-0.552928	2102.88	0.0625362	9.42e-19	2.28e-17	-8.84173
RDH10	-0.552815	762.505	0.103861	1.02e-07	7.36e-07	-5.32264
ALKBH4	-0.552798	369.89	0.132293	2.93e-05	0.00014045	-4.17857
ZNF708	-0.552779	437.783	0.137704	5.96e-05	0.000269261	-4.01424
FLOT2	-0.552623	1432.63	0.069073	1.24e-15	2.32e-14	-8.00057
RBM4B	-0.552594	450.118	0.113811	1.2e-06	7.29e-06	-4.85538
FUCA1	-0.552544	316.593	0.143461	0.000117379	0.00050197	-3.85154
TMEM150A	-0.552399	73.8389	0.289908	0.0567239	0.116737	-1.90543
PRNP	-0.552368	1101.58	0.088067	3.56e-10	3.61e-09	-6.27214
HDAC2	-0.552304	4616.19	0.0481755	1.99e-30	1.12e-28	-11.4644
C11orf58	-0.552169	3875.96	0.0486298	7.04e-30	3.8e-28	-11.3545
ADAMTS15	-0.552057	108.18	0.226849	0.0149499	0.0379673	-2.43359
C9orf78	-0.551996	1153.56	0.0839143	4.77e-11	5.42e-10	-6.5781
SOD2	-0.551458	2421.94	0.0584777	4.09e-21	1.23e-19	-9.43023
HSPA14	-0.551456	1012.83	0.0806391	8e-12	9.95e-11	-6.83857
LSM6	-0.551155	409.069	0.122961	7.38e-06	3.95e-05	-4.48235
POLR2J2-UPK3BL1	-0.550859	184.39	2.08551	0.791675	0.864658	-0.264137
SLC35A5	-0.550714	550.02	0.118337	3.26e-06	1.85e-05	-4.65376
MPV17L2	-0.550487	476.544	0.111127	7.28e-07	4.58e-06	-4.95367
COPS4	-0.550485	1400.96	0.0734724	6.76e-14	1.06e-12	-7.49241
MED8-AS1	-0.550183	8.88421	0.880821	0.532217	0.66174	-0.624626
PSMD2	-0.55013	4411.04	0.055356	2.84e-23	9.93e-22	-9.93803
TFIP11	-0.550026	1133.43	0.076744	7.66e-13	1.07e-11	-7.16702
MIR2052HG	-0.549767	65.447	0.304497	0.0709982	0.140708	-1.80549
LSG1	-0.54937	884.691	0.091749	2.13e-09	1.95e-08	-5.98774
CAND1	-0.549255	4571.55	0.0514683	1.38e-26	6.26e-25	-10.6717
CLN5	-0.549244	650.384	0.107053	2.89e-07	1.94e-06	-5.13059
EIF4EBP2	-0.549183	5238.57	0.0444767	5.01e-35	3.86e-33	-12.3477
AFG3L2	-0.549153	1461.84	0.065962	8.41e-17	1.72e-15	-8.3253
SNRPC	-0.548995	2501.37	0.0602722	8.35e-20	2.21e-18	-9.10859
NDUFB3	-0.548905	871.113	0.0903616	1.24e-09	1.17e-08	-6.07454
NDUFS3	-0.548855	1265.83	0.0723521	3.3e-14	5.31e-13	-7.58589
SYNGAP1-AS1	-0.54848	6.34752	0.905777	0.544823	0.673249	-0.605536
GLMP	-0.548233	823.769	0.0843713	8.15e-11	8.98e-10	-6.49785
EEF1E1	-0.547967	861.951	0.0839642	6.75e-11	7.52e-10	-6.5262
MBNL1	-0.547955	2011.42	0.0604216	1.2e-19	3.15e-18	-9.06886
HCFC1	-0.547233	6126.86	0.0467119	1.07e-31	6.42e-30	-11.7151
APEX1	-0.547092	1931.6	0.0623767	1.77e-18	4.24e-17	-8.77078
AMACR	-0.5465	231.551	0.188025	0.00365455	0.0110365	-2.90654
FASTKD2	-0.546308	746.842	0.0928299	3.98e-09	3.52e-08	-5.88505
SCN2A	-0.54625	47.3832	0.383549	0.154389	0.262982	-1.4242
SUFU	-0.545956	788.64	0.0883019	6.3e-10	6.17e-09	-6.18284
LINC00324	-0.545709	16.4979	0.559406	0.329305	0.469102	-0.975514
PRXL2B	-0.545359	316.672	0.142713	0.000132714	0.000562678	-3.82137
TJP1	-0.545233	1537.1	0.0863466	2.71e-10	2.79e-09	-6.31447
ABT1	-0.545154	943.951	0.0836525	7.18e-11	7.95e-10	-6.51689
GINS2	-0.54492	1274.87	0.0839555	8.55e-11	9.39e-10	-6.49058
CLTA	-0.544901	2110.12	0.0575524	2.86e-21	8.72e-20	-9.4679
SLC5A6	-0.544882	1327.67	0.0795602	7.45e-12	9.31e-11	-6.84868
PHLDA2	-0.544628	187.876	0.171756	0.00151949	0.00508789	-3.17094
MALINC1	-0.544574	120.901	0.268971	0.0429026	0.0926538	-2.02466
DDX6	-0.544565	3495.82	0.0570068	1.26e-21	3.98e-20	-9.55263
RAB21	-0.544496	1276.34	0.0906093	1.86e-09	1.72e-08	-6.00927
WDR36	-0.544358	1499.88	0.0981872	2.95e-08	2.31e-07	-5.54409
NEU1	-0.544043	1163.8	0.0774633	2.17e-12	2.87e-11	-7.02324
MGST1	-0.543962	472.677	0.118046	4.06e-06	2.27e-05	-4.60807
PYGB	-0.543878	1478.01	0.0742617	2.41e-13	3.53e-12	-7.32379
MIPEP	-0.543807	300.801	0.165671	0.00102912	0.00359463	-3.28244
ATPSCKMT	-0.543792	242.142	0.152376	0.000358692	0.00139279	-3.56875
GNB1L	-0.543609	359.346	0.135033	5.68e-05	0.000257597	-4.02576
FAM76A	-0.5427	345.145	0.157568	0.000572679	0.0021173	-3.44423
STAP2	-0.542639	24.3659	0.485976	0.264167	0.398757	-1.1166
TAF5L	-0.542251	1056.84	0.0889485	1.09e-09	1.03e-08	-6.09623
C2orf15	-0.54184	68.9326	0.287631	0.0595913	0.121605	-1.88381
UBL3	-0.54148	769.163	0.0936795	7.46e-09	6.35e-08	-5.78014
PGAM5	-0.541425	2314.23	0.0646598	5.6e-17	1.17e-15	-8.37344
PYGO1	-0.541312	350.269	0.125924	1.72e-05	8.58e-05	-4.2987
ATP6V1C1	-0.541302	2085.22	0.0968706	2.3e-08	1.83e-07	-5.58789
TCP1	-0.541229	8405.39	0.03889	5e-44	6.26e-42	-13.9169
RABL3	-0.541134	425.552	0.152342	0.000382185	0.00147638	-3.55209
NDUFA8	-0.541026	1154.63	0.0800178	1.37e-11	1.67e-10	-6.76132
PSMC6	-0.540901	2087.26	0.0603803	3.3e-19	8.32e-18	-8.95824
NDUFB7	-0.540572	929.907	0.0914805	3.44e-09	3.07e-08	-5.90915
AK1	-0.54051	671.738	0.107935	5.51e-07	3.53e-06	-5.00775
ANK1	-0.540343	492.445	0.121767	9.1e-06	4.8e-05	-4.43751
SOD1	-0.540232	7858.69	0.0528955	1.73e-24	6.69e-23	-10.2132
PSMA2	-0.540171	2417.95	0.0609075	7.4e-19	1.81e-17	-8.86871
WT1	-0.540082	224.146	0.452822	0.232986	0.36238	-1.1927
CCT7	-0.54007	10494.1	0.040384	8.65e-41	9.08e-39	-13.3734
TNRC18	-0.539829	1456.32	0.228502	0.0181535	0.0447534	-2.36247
ZSCAN16	-0.53968	62.7888	0.309842	0.0815446	0.157665	-1.74179
NDUFAB1	-0.539655	1371.95	0.0783509	5.67e-12	7.2e-11	-6.88767
MRPL48	-0.539226	673.494	0.114511	2.49e-06	1.44e-05	-4.70896
HSBP1	-0.539107	3376.31	0.0511924	6.22e-26	2.68e-24	-10.531
ATP6AP1	-0.538886	3644.15	0.0596961	1.76e-19	4.54e-18	-9.02716
MIX23	-0.538561	498.008	0.110576	1.11e-06	6.79e-06	-4.87052
FAM3C	-0.538549	828.736	0.0838716	1.35e-10	1.46e-09	-6.42111
SRM	-0.5384	1384.47	0.0708271	2.92e-14	4.72e-13	-7.60161
TMEM254-AS1	-0.53832	34.3378	0.459032	0.240904	0.371038	-1.17273
EARS2	-0.538157	963.013	0.116216	3.65e-06	2.05e-05	-4.63065
MPC2	-0.538045	1154.69	0.0869128	5.99e-10	5.89e-09	-6.19063
DNAJA2	-0.538038	1694.47	0.0728378	1.5e-13	2.26e-12	-7.38681
CASP3	-0.537985	663.823	0.0953012	1.65e-08	1.34e-07	-5.64511
POU3F2	-0.537981	233.329	0.155058	0.00052135	0.00194592	-3.46954
MAN2B2	-0.53778	582.872	0.108082	6.5e-07	4.12e-06	-4.97567
SPRYD4	-0.537412	343.195	0.125011	1.72e-05	8.58e-05	-4.29893
CDKN2C	-0.537081	1030.63	0.0768476	2.77e-12	3.64e-11	-6.98892
DCPS	-0.537073	452.11	0.125658	1.92e-05	9.51e-05	-4.27409
SETD1B	-0.536771	888.667	0.0995713	7.01e-08	5.18e-07	-5.39082
DIS3L	-0.536707	654.432	0.130215	3.76e-05	0.000176332	-4.1217
LYRM2	-0.536461	992.465	0.0995174	7.02e-08	5.18e-07	-5.39062
DSTNP2	-0.536459	41.3875	0.375156	0.152728	0.260744	-1.42996
TPGS1	-0.53644	174.421	0.184951	0.00372635	0.0112263	-2.90044
NKX2-5	-0.536229	672.9	0.0977264	4.09e-08	3.12e-07	-5.48705
MKX	-0.536168	189.551	0.201016	0.00764668	0.0212757	-2.66728
CAMKK1	-0.536087	495.013	0.105188	3.46e-07	2.3e-06	-5.09649
CYP20A1	-0.535516	384.416	0.131538	4.68e-05	0.000215529	-4.0712
POP5	-0.535409	427.19	0.121636	1.07e-05	5.59e-05	-4.40173
TMEM135	-0.535406	605.921	0.127745	2.77e-05	0.000133356	-4.19122
SPOCK2	-0.53503	46.2769	0.340702	0.116328	0.210524	-1.57038
PMF1	-0.534807	986.737	0.0879828	1.21e-09	1.14e-08	-6.07853
ECE1	-0.534689	773.852	0.100416	1.01e-07	7.28e-07	-5.32473
PSMB5	-0.534655	2660.71	0.0571332	8.12e-21	2.37e-19	-9.35805
TEFM	-0.534508	269.408	0.146635	0.000267216	0.00106807	-3.64517
ELOF1	-0.534482	1063.45	0.0809521	4.04e-11	4.64e-10	-6.60245
FZD10	-0.534278	121.82	0.211136	0.01139	0.0301031	-2.5305
IRAK1	-0.53423	8498.51	0.0389229	7.16e-43	8.51e-41	-13.7253
RPIA	-0.534128	744.787	0.0952588	2.06e-08	1.65e-07	-5.60713
GON7	-0.533998	339.003	0.128356	3.18e-05	0.000151054	-4.1603
HOXA7	-0.533965	195.363	0.197774	0.00693649	0.0195253	-2.69988
LIMASI	-0.533918	6.28548	0.953806	0.575632	0.699263	-0.559777
TUSC2	-0.533532	722.957	0.0942416	1.5e-08	1.22e-07	-5.66132
ADCK1	-0.533481	284.385	0.15146	0.000427901	0.0016315	-3.52225
MAPKAP1	-0.533478	1601.21	0.0727931	2.32e-13	3.41e-12	-7.32868
ZNF786	-0.533427	249.777	0.161532	0.000958922	0.00337645	-3.30231
TRA2A	-0.533416	1985.11	0.0595872	3.5e-19	8.78e-18	-8.95184
GLB1	-0.533323	912.673	0.0860178	5.64e-10	5.57e-09	-6.20015
RGL1	-0.533231	193.497	0.16574	0.00129412	0.00441354	-3.21728
ATP6V0B	-0.53289	2166.75	0.0625382	1.58e-17	3.45e-16	-8.52104
GADD45GIP1	-0.532501	1356.04	0.0873836	1.1e-09	1.05e-08	-6.09383
RNASEH2C	-0.532454	1280.44	0.0852466	4.21e-10	4.22e-09	-6.24605
FNDC10	-0.532368	281.446	0.139353	0.000133298	0.000564898	-3.82028
TYW3	-0.532359	801.866	0.139452	0.000134805	0.000571029	-3.81751
P2RY11	-0.532326	344.701	0.128441	3.41e-05	0.000160869	-4.14452
PTGES3	-0.532238	9970.95	0.0422462	2.15e-36	1.8e-34	-12.5985
KIFBP	-0.532058	1690.89	0.0662368	9.54e-16	1.81e-14	-8.03267
C18orf32	-0.531939	74.8764	0.370161	0.150704	0.258073	-1.43705
TPM3	-0.53189	6526.85	0.048766	1.07e-27	5.13e-26	-10.907
CYB5D1	-0.53168	994.827	0.0813128	6.21e-11	6.95e-10	-6.5387
PPP1R10	-0.531678	1583.56	0.104773	3.88e-07	2.56e-06	-5.07455
TOX-DT	-0.531559	12.9053	0.643086	0.408478	0.548121	-0.826575
MYPN	-0.531558	9.0477	0.795008	0.503738	0.637584	-0.66862
JSRP1	-0.531557	16.2603	0.582094	0.361147	0.501376	-0.913182
WDR20	-0.531532	552.919	0.109475	1.2e-06	7.29e-06	-4.8553
TMEM192	-0.531445	1014.54	0.116827	5.39e-06	2.95e-05	-4.54898
MCM6	-0.531312	3625.42	0.0674851	3.46e-15	6.19e-14	-7.87303
CALR	-0.531268	13961	0.0440755	1.86e-33	1.27e-31	-12.0536
SLC5A3	-0.530675	2021.74	0.0746877	1.2e-12	1.64e-11	-7.10525
FKBP4	-0.530561	6835.35	0.0517545	1.17e-24	4.58e-23	-10.2515
HMGB1	-0.530312	7842.86	0.0511787	3.69e-25	1.51e-23	-10.362
ATP6V1B2	-0.530013	1655.53	0.0711398	9.31e-14	1.44e-12	-7.4503
UTP14A	-0.529963	1337.47	0.0740676	8.36e-13	1.16e-11	-7.15513
TWSG1	-0.529701	727.995	0.0931726	1.31e-08	1.08e-07	-5.68516
ENY2	-0.529689	968.083	0.0840186	2.89e-10	2.97e-09	-6.30443
TLK2P1	-0.529662	9.07659	0.800099	0.507974	0.641173	-0.661996
HELLS	-0.529583	3218.42	0.0621345	1.55e-17	3.39e-16	-8.52317
PDSS1	-0.529492	401.614	0.127785	3.42e-05	0.000161378	-4.14362
CDK2AP1	-0.529417	1739.56	0.0644725	2.18e-16	4.36e-15	-8.21152
THEM6	-0.529277	310.557	0.14362	0.00022848	0.000924856	-3.68525
UNC13D	-0.529147	10.826	0.710517	0.456432	0.59314	-0.744736
RNF145	-0.52909	1392.66	0.0677623	5.81e-15	1.02e-13	-7.80802
SHMT1	-0.528943	1391.12	0.0735094	6.22e-13	8.72e-12	-7.19559
PMVK	-0.528942	354.347	0.130699	5.19e-05	0.000237348	-4.04702
SRRD	-0.528939	959.362	0.0813134	7.77e-11	8.58e-10	-6.50494
ZNF726	-0.528834	11.5565	0.664772	0.426316	0.566051	-0.795512
CXADR	-0.528459	841.528	0.0959318	3.62e-08	2.8e-07	-5.50869
CNTNAP2	-0.528322	329.181	0.130871	5.41e-05	0.000246436	-4.03696
MRS2	-0.528254	1146.86	0.078048	1.3e-11	1.6e-10	-6.76832
QSER1	-0.528231	2458.79	0.0561072	4.75e-21	1.42e-19	-9.41468
TGOLN2	-0.528056	2561.87	0.055989	4.05e-21	1.22e-19	-9.43143
PAICS	-0.528023	9888.71	0.0452451	1.81e-31	1.08e-29	-11.6703
CHST2	-0.527938	246.399	0.149595	0.00041695	0.00159428	-3.52912
BOP1	-0.527662	1650.7	0.0663664	1.85e-15	3.4e-14	-7.95074
AKAP3	-0.527638	71.8614	0.267786	0.0487961	0.103221	-1.97037
FTH1	-0.527124	16006.4	0.0404202	7.14e-39	6.64e-37	-13.0411
HS6ST1	-0.527093	651.449	0.0958035	3.76e-08	2.9e-07	-5.50181
PPP2CA	-0.526469	2721.82	0.0525319	1.22e-23	4.43e-22	-10.0219
IPO8	-0.526017	2062.35	0.0683779	1.44e-14	2.4e-13	-7.69278
BCL2L11	-0.526013	623.337	0.103352	3.59e-07	2.39e-06	-5.08953
ARHGAP5	-0.525793	1839.93	0.097899	7.84e-08	5.73e-07	-5.37077
PPP1CA	-0.525609	2319.86	0.0591214	6.09e-19	1.5e-17	-8.89033
SPEF1	-0.525499	17.3692	0.604467	0.384651	0.525116	-0.869359
VPS4B	-0.525416	645.719	0.12858	4.38e-05	0.000203067	-4.08631
PYM1	-0.525408	326.826	0.138998	0.000156857	0.000656149	-3.77996
ATP5MC3	-0.524912	3718.32	0.051643	2.86e-24	1.09e-22	-10.1642
POLDIP2	-0.524878	2593.5	0.0620379	2.66e-17	5.7e-16	-8.46061
SCFD2	-0.524683	339.64	0.131293	6.43e-05	0.000288647	-3.99627
MECOM	-0.524674	435.428	0.134552	9.64e-05	0.000419322	-3.89942
EIF4E2	-0.524595	1490.08	0.0708456	1.31e-13	1.99e-12	-7.40477
TLR3	-0.524476	61.9422	0.320305	0.101541	0.188193	-1.63743
KLF14	-0.524427	9.07958	0.744972	0.48146	0.616997	-0.703956
RAB5IF	-0.524384	1469.21	0.0735847	1.03e-12	1.42e-11	-7.12627
SIVA1	-0.52411	1260.81	0.0768341	9.02e-12	1.11e-10	-6.82132
H4C8	-0.524045	15.5139	0.722557	0.46829	0.604036	-0.725264
CTNNBL1	-0.523905	1022.3	0.105571	6.96e-07	4.39e-06	-4.96257
PPIL6	-0.52381	34.22	0.395343	0.185187	0.302627	-1.32495
LINC02977	-0.523696	123.353	0.244967	0.0325313	0.0732638	-2.13782
SUMO2	-0.523607	6657.91	0.0527149	3e-23	1.04e-21	-9.93281
CBR1	-0.523379	1917.68	0.0640083	2.92e-16	5.78e-15	-8.17674
TXNL1	-0.523344	906.346	0.0830451	2.94e-10	3.02e-09	-6.30192
CDK5	-0.523166	611.021	0.105367	6.86e-07	4.33e-06	-4.96519
COX6B1	-0.523055	1722.84	0.0722288	4.43e-13	6.29e-12	-7.24164
XPO1	-0.522733	9188.35	0.0452343	6.87e-31	3.96e-29	-11.5561
DDX18	-0.522513	2667.29	0.0628078	8.85e-17	1.81e-15	-8.31923
RBM23	-0.522257	1649.4	0.0678898	1.44e-14	2.4e-13	-7.69272
ZNF649	-0.522139	149.624	0.1892	0.00578514	0.0166539	-2.75972
TSR3	-0.522053	956.851	0.100563	2.09e-07	1.43e-06	-5.19131
IGF2BP1	-0.521521	5904.06	0.0422805	5.88e-35	4.47e-33	-12.3348
PSMB4	-0.521383	4290.82	0.0562089	1.76e-20	5e-19	-9.2758
HOXA5	-0.521309	1666.1	0.0782186	2.65e-11	3.12e-10	-6.66477
UBXN8	-0.521111	216.474	0.169583	0.00211989	0.00684542	-3.0729
MRPL16	-0.520983	1022.93	0.0875427	2.66e-09	2.41e-08	-5.95119
GTF3A	-0.520968	1781.88	0.0673498	1.03e-14	1.76e-13	-7.73527
NRXN3	-0.520912	41.6117	0.359983	0.147884	0.254229	-1.44705
THRAP3	-0.520897	4715.93	0.0493593	4.91e-26	2.14e-24	-10.5532
LINC02925	-0.52063	13.3111	0.621425	0.402144	0.541828	-0.837799
FAM83B	-0.520621	75.3422	0.285303	0.0680317	0.135731	-1.8248
IRX4-AS1	-0.520592	6.53154	0.932269	0.576562	0.699895	-0.558414
PSMD14	-0.520441	2037.89	0.0624888	8.18e-17	1.68e-15	-8.32855
ZNF207	-0.520426	4884.29	0.058153	3.58e-19	8.97e-18	-8.94925
LAMTOR1	-0.520357	1021.4	0.0791268	4.82e-11	5.48e-10	-6.57624
RRP1	-0.520313	1753.52	0.0700601	1.11e-13	1.7e-12	-7.42666
COL4A1	-0.520072	687.777	0.0952117	4.7e-08	3.55e-07	-5.46226
AVEN	-0.519675	179.929	0.176475	0.00323224	0.00989002	-2.94474
BTBD1	-0.519581	2526.45	0.0555622	8.65e-21	2.51e-19	-9.35134
PEX12	-0.519566	140.821	0.207522	0.0122914	0.0321101	-2.50367
ASNSD1	-0.519364	1320.86	0.0861726	1.67e-09	1.55e-08	-6.02702
FYTTD1	-0.519043	1332.6	0.091961	1.66e-08	1.35e-07	-5.64416
CUL3	-0.518804	1901.98	0.0649996	1.44e-15	2.68e-14	-7.98165
RGMA	-0.51868	407.642	0.11596	7.72e-06	4.11e-05	-4.47292
PSMB6	-0.518447	2257.84	0.0581364	4.76e-19	1.18e-17	-8.91777
RARS1	-0.518353	2572.06	0.0563392	3.56e-20	9.8e-19	-9.20058
OAT	-0.518199	3762.7	0.0493525	8.64e-26	3.68e-24	-10.5
PALS2	-0.518181	882.824	0.0874449	3.11e-09	2.79e-08	-5.92581
MFAP1	-0.518176	942.111	0.0818992	2.5e-10	2.6e-09	-6.327
ICMT	-0.517999	2116.17	0.0590352	1.72e-18	4.11e-17	-8.7744
CCNY	-0.517689	1157.55	0.117887	1.13e-05	5.84e-05	-4.39142
FKBP5	-0.517317	1344.35	0.0689751	6.38e-14	9.99e-13	-7.50006
PRR34	-0.517234	11.2552	0.727545	0.477127	0.612561	-0.71093
PQBP1	-0.517224	1399.67	0.0755163	7.43e-12	9.28e-11	-6.84917
ZKSCAN4	-0.517136	202.604	0.173697	0.00290856	0.00902555	-2.97724
GHITM	-0.517067	5074.68	0.0485237	1.64e-26	7.38e-25	-10.656
TOR1AIP1	-0.516808	1159.78	0.0875516	3.57e-09	3.18e-08	-5.9029
PTMA	-0.516545	18289.5	0.0410418	2.53e-36	2.11e-34	-12.5858
ASB13	-0.51653	675.198	0.112702	4.58e-06	2.55e-05	-4.58315
PAFAH1B2	-0.516516	2221.22	0.0607737	1.91e-17	4.14e-16	-8.499
RAMAC	-0.516131	642.57	0.0957549	7.04e-08	5.2e-07	-5.39013
MMP25	-0.515971	10.3881	0.731457	0.48056	0.616054	-0.705402
CDC73	-0.515829	1510.36	0.10298	5.47e-07	3.51e-06	-5.00902
TOB2	-0.515824	1009.85	0.077516	2.84e-11	3.33e-10	-6.65442
PTENP1-AS	-0.515565	51.723	0.373071	0.166987	0.279448	-1.38195
PWP2	-0.515442	1002.64	0.0907029	1.33e-08	1.09e-07	-5.68275
TRMT5	-0.51542	662.289	0.118095	1.27e-05	6.55e-05	-4.36447
NDUFS5	-0.515291	2639.02	0.0639458	7.74e-16	1.48e-14	-8.05826
MMADHC	-0.51448	1781.9	0.0611838	4.14e-17	8.72e-16	-8.40877
HOXA11-AS	-0.514417	305.947	0.163137	0.00161448	0.00537245	-3.15328
ADNP-AS1	-0.514006	8.8228	0.792008	0.516344	0.648137	-0.648991
COPS8	-0.513952	1722.13	0.064514	1.63e-15	3.02e-14	-7.96651
NDUFA6	-0.513915	873.392	0.094563	5.49e-08	4.11e-07	-5.43463
DPP3	-0.513186	636.474	0.104757	9.64e-07	5.94e-06	-4.89884
PMPCA	-0.513075	1801.28	0.0721719	1.17e-12	1.6e-11	-7.10907
DDX54	-0.512879	2626.88	0.0850225	1.62e-09	1.5e-08	-6.03227
PA2G4	-0.512762	7191.79	0.0494097	3.13e-25	1.29e-23	-10.3778
MRPS22	-0.512599	1298.38	0.07856	6.8e-11	7.56e-10	-6.52494
ZNF45	-0.512566	396.074	0.144223	0.000379449	0.00146762	-3.55398
TDP2	-0.51234	813.895	0.107382	1.83e-06	1.08e-05	-4.77121
OGG1	-0.512325	346.087	0.174084	0.00325077	0.00994023	-2.94297
TUBA1C	-0.512302	8808.19	0.0437349	1.08e-31	6.48e-30	-11.7138
SBDS	-0.512229	1863.12	0.0656921	6.32e-15	1.1e-13	-7.79743
ASAH1	-0.512018	814.697	0.101482	4.53e-07	2.94e-06	-5.04539
LYPD1	-0.51198	142.122	0.197333	0.00947294	0.0256168	-2.5945
CYCS	-0.511851	4324.71	0.0679822	5.11e-14	8.08e-13	-7.5292
CSK	-0.511819	1814.55	0.0723498	1.5e-12	2.03e-11	-7.07424
URB1	-0.511764	2557.96	0.0556204	3.55e-20	9.78e-19	-9.20102
HEATR1	-0.511618	4046.01	0.0560667	7.16e-20	1.92e-18	-9.12516
PPID	-0.511603	997.553	0.0973805	1.49e-07	1.05e-06	-5.25365
UGCG	-0.511559	610.979	0.103543	7.79e-07	4.87e-06	-4.94052
KHDRBS1	-0.511337	7344.19	0.0436248	9.92e-32	5.99e-30	-11.7212
NTHL1	-0.511189	490.51	0.110479	3.71e-06	2.09e-05	-4.62703
NUBPL	-0.51112	398.893	0.151078	0.000716578	0.00259666	-3.38316
TMEM33	-0.510932	2387.51	0.0651107	4.26e-15	7.56e-14	-7.84714
EP300	-0.510706	2763.59	0.0551157	1.93e-20	5.46e-19	-9.26608
MTF1	-0.510642	675.981	0.270194	0.0587699	0.120268	-1.88991
DENR	-0.510589	3349.35	0.0552527	2.44e-20	6.84e-19	-9.24097
NPL	-0.510524	242.166	0.189389	0.00702551	0.0197522	-2.69563
TPRN	-0.510457	554.271	0.116073	1.09e-05	5.68e-05	-4.39774
LARP7	-0.510443	1257.66	0.0736965	4.32e-12	5.56e-11	-6.92629
DYNC1LI1	-0.510416	1269.58	0.0793036	1.22e-10	1.32e-09	-6.43622
MICOS13	-0.510079	481.043	0.112305	5.57e-06	3.05e-05	-4.54191
CDCA2	-0.510035	642.651	0.0950679	8.1e-08	5.91e-07	-5.36496
LDHC	-0.510016	168.86	0.176826	0.00392299	0.0117358	-2.88429
NOC3L	-0.509817	1392.86	0.0744424	7.46e-12	9.31e-11	-6.84847
RPS26	-0.509588	2476.69	0.0761626	2.22e-11	2.65e-10	-6.6908
ABHD17B	-0.50951	486.175	0.114748	8.98e-06	4.74e-05	-4.44026
ZW10	-0.509433	996.263	0.0858853	3e-09	2.7e-08	-5.93155
MYD88	-0.509298	14.5437	0.613434	0.406402	0.546037	-0.830242
RNF115	-0.509163	996.672	0.0795141	1.52e-10	1.62e-09	-6.40343
SAYSD1	-0.509049	509.359	0.106944	1.94e-06	1.14e-05	-4.75996
CPSF2	-0.508955	2635.83	0.0740593	6.32e-12	7.95e-11	-6.87227
PTPRB	-0.508934	25.8509	0.508642	0.317032	0.456626	-1.00058
CHCHD7	-0.508833	723.67	0.0991788	2.89e-07	1.94e-06	-5.13046
ADSS2	-0.508742	1384.62	0.0720388	1.64e-12	2.21e-11	-7.06206
CTSD	-0.508647	3725.81	0.0588661	5.59e-18	1.27e-16	-8.64073
MAGEB6	-0.508311	10.7378	0.752491	0.499355	0.633917	-0.675504
CYB561D2	-0.508261	194.301	0.173032	0.0033099	0.0100997	-2.93739
COX11	-0.508112	2168.18	0.0606653	5.49e-17	1.15e-15	-8.37567
NRAS	-0.507888	3494.88	0.0509948	2.29e-23	8.07e-22	-9.95959
PKNOX1	-0.507831	505.657	0.127528	6.83e-05	0.000304727	-3.98212
UFD1	-0.507763	2371.98	0.06358	1.39e-15	2.59e-14	-7.98622
TMCO1	-0.507684	2317.96	0.0683675	1.12e-13	1.71e-12	-7.4258
ZNF134	-0.507211	377.525	0.131902	0.000120382	0.000514341	-3.84535
SVIP	-0.507206	404.534	0.145659	0.00049742	0.00186746	-3.48214
CCDC65	-0.507185	16.9579	0.557405	0.362873	0.503029	-0.909904
RAB35	-0.506907	1358.34	0.0869867	5.63e-09	4.87e-08	-5.82741
POLR2K	-0.506766	925.877	0.0822186	7.11e-10	6.92e-09	-6.16364
ISL1-DT	-0.506628	27.4311	0.460442	0.271198	0.406702	-1.10031
ZNF230	-0.506476	142.867	0.231599	0.0287523	0.0659392	-2.18687
HNRNPA3	-0.506455	14315.6	0.0429444	4.23e-32	2.66e-30	-11.7933
ACLY	-0.506425	10284.5	0.0462543	6.74e-28	3.29e-26	-10.9487
OSBPL8	-0.506207	1797.85	0.0856135	3.37e-09	3e-08	-5.91271
SMARCB1	-0.506196	2342.45	0.0578642	2.17e-18	5.14e-17	-8.74799
SLC38A10	-0.505902	1285.17	0.0848989	2.54e-09	2.31e-08	-5.95888
NARF-AS2	-0.505601	70.1544	0.274661	0.0656475	0.131823	-1.84082
GNAI3	-0.505566	2514.06	0.0553403	6.5e-20	1.75e-18	-9.13559
ZFP2	-0.505553	20.5824	0.526313	0.336775	0.476528	-0.960557
P3H4	-0.505513	724.173	0.0989857	3.27e-07	2.19e-06	-5.10693
CALM2	-0.505403	4448.08	0.0488874	4.74e-25	1.93e-23	-10.3381
HDGF	-0.505122	10435.6	0.0448009	1.75e-29	9.3e-28	-11.2748
ZNF518A	-0.504804	1483.32	0.101146	6.01e-07	3.83e-06	-4.99084
PUS7L	-0.504772	1346.54	0.10739	2.6e-06	1.5e-05	-4.70036
HIRA	-0.504684	1680.05	0.0687225	2.08e-13	3.07e-12	-7.34379
POLR1B	-0.504533	1564.64	0.0752603	2.03e-11	2.44e-10	-6.70384
C20orf204	-0.504518	47.499	0.34284	0.141133	0.245366	-1.47159
SKI	-0.50445	1598.65	0.0697351	4.7e-13	6.66e-12	-7.2338
MTMR1	-0.504218	1716.51	0.0692358	3.27e-13	4.73e-12	-7.28262
ZNF669	-0.5042	107.699	0.237554	0.0337984	0.075763	-2.12247
ZNF440	-0.504086	222.004	0.182834	0.00583218	0.0167713	-2.75707
CSTF2T	-0.503967	685.713	0.102306	8.39e-07	5.22e-06	-4.92607
TMEM165	-0.503949	1140.24	0.0765024	4.48e-11	5.11e-10	-6.58736
MAK16	-0.503865	769.647	0.115571	1.3e-05	6.68e-05	-4.35978
C2orf81	-0.503766	91.2788	0.285268	0.0774057	0.151114	-1.76594
SFXN4	-0.503381	765.64	0.097187	2.22e-07	1.52e-06	-5.17951
RAB10	-0.503348	2639.02	0.0579128	3.58e-18	8.23e-17	-8.69148
LINC03105	-0.503173	57.4581	0.330758	0.128191	0.22735	-1.52127
SRRM5	-0.503062	15.343	0.592075	0.395514	0.535547	-0.84966
ATP6AP1-DT	-0.502893	53.6555	0.336304	0.134822	0.236673	-1.49535
CBLN1	-0.502888	10.9197	0.768379	0.512803	0.645274	-0.654479
MBLAC2	-0.502558	190.293	0.198022	0.0111521	0.0295406	-2.5379
ABCF2-H2BK1	-0.502119	914.281	0.0880179	1.17e-08	9.64e-08	-5.70474
TIGAR	-0.501954	484.492	0.16444	0.00226946	0.00725625	-3.0525
ATF6-DT	-0.501732	38.323	0.374184	0.179962	0.296095	-1.34087
SPRED1	-0.501526	191.67	0.190199	0.00836793	0.0230063	-2.63685
BCAP31	-0.501445	4083.82	0.0475526	5.35e-26	2.32e-24	-10.5451
NXT2	-0.501301	441.935	0.114458	1.19e-05	6.14e-05	-4.37978
SPRING1	-0.501104	1200.19	0.0884765	1.48e-08	1.21e-07	-5.6637
PLEKHA3	-0.501011	439.801	0.141778	0.000409661	0.00156896	-3.53378
COMMD10	-0.500988	200.582	0.17	0.00320878	0.00982799	-2.947
MORF4L1	-0.500569	5340.41	0.0467987	1.06e-26	4.84e-25	-10.6962
ETNPPL	-0.500332	25.6217	0.453293	0.269692	0.404907	-1.10377
PRKAR2B	-0.500316	445.497	0.120664	3.38e-05	0.000159617	-4.14636
LAMTOR3	-0.500244	719.877	0.0916312	4.78e-08	3.6e-07	-5.45932
ZFP69	-0.500233	226.305	0.16368	0.00224192	0.00717797	-3.05616
MRPL40	-0.499845	752.576	0.100826	7.14e-07	4.5e-06	-4.95747
MAN1B1-DT	-0.499781	20.6637	0.502866	0.320289	0.459767	-0.993865
GTF2A2	-0.499675	773.825	0.0891302	2.07e-08	1.66e-07	-5.60612
SRSF8	-0.499215	743.64	0.117544	2.17e-05	0.000106261	-4.24703
GATAD2A	-0.499149	2655.9	0.0629257	2.15e-15	3.93e-14	-7.93234
LZIC	-0.499106	729.624	0.0903192	3.28e-08	2.55e-07	-5.52603
COA6	-0.499068	659.416	0.100215	6.36e-07	4.04e-06	-4.97994
AP1G1	-0.499019	3460.45	0.0657889	3.32e-14	5.33e-13	-7.58515
USP46	-0.498858	905.52	0.0931598	8.56e-08	6.23e-07	-5.35486
TIMM8A	-0.498719	539.548	0.104336	1.75e-06	1.04e-05	-4.77995
STEAP1	-0.498484	138.358	0.202541	0.0138494	0.035591	-2.46115
ZNF100	-0.498383	405.6	0.130229	0.000129732	0.000551655	-3.82697
ESPNL	-0.498362	219.712	0.199677	0.0125659	0.0326818	-2.49584
ZNHIT6	-0.498276	1243.8	0.0717903	3.9e-12	5.05e-11	-6.94072
FERMT3	-0.498163	16.1024	0.580396	0.390718	0.531044	-0.858316
ACOT7	-0.498067	891.367	0.105466	2.33e-06	1.36e-05	-4.72251
MPZL3	-0.497997	126.24	0.214787	0.0204188	0.0493912	-2.31856
VANGL1	-0.497702	888.674	0.0846946	4.19e-09	3.7e-08	-5.87643
MCAT	-0.497553	467.783	0.12535	7.21e-05	0.000320353	-3.96932
LINC01521	-0.497467	83.7471	0.283993	0.0798275	0.155	-1.75169
SUPT4H1	-0.497444	1478.28	0.0773053	1.24e-10	1.34e-09	-6.4348
H3-3B	-0.497309	6919.17	0.0557359	4.56e-19	1.13e-17	-8.92258
SATB1-AS1	-0.497212	6.59529	1.05439	0.637238	0.749096	-0.471564
RPP30	-0.497172	1012.62	0.0924333	7.5e-08	5.5e-07	-5.37871
EIF5A2	-0.496577	305.403	0.145866	0.000663237	0.00242348	-3.40434
ARHGEF26	-0.496567	561.118	0.103345	1.55e-06	9.26e-06	-4.80494
BRI3BP	-0.495834	1618.09	0.0780675	2.13e-10	2.24e-09	-6.35135
MYORG	-0.495822	368.364	0.129189	0.000124068	0.000529009	-3.83794
TM9SF2	-0.495592	3550.49	0.0517754	1.05e-21	3.33e-20	-9.57195
GATC	-0.495507	1621.69	0.0948991	1.78e-07	1.23e-06	-5.22141
MAGEA8-AS1	-0.495395	6.49838	0.990852	0.617097	0.733083	-0.499969
HSPA2	-0.495173	218.537	0.171673	0.00392176	0.0117341	-2.88439
MBNL3	-0.494936	796.837	0.101765	1.15e-06	7.01e-06	-4.86352
GAL	-0.494886	532.841	0.11377	1.36e-05	6.95e-05	-4.34986
UBAP2L	-0.494265	5805.6	0.0512924	5.62e-22	1.81e-20	-9.63622
HNRNPK	-0.494189	15633	0.0356421	1.03e-43	1.28e-41	-13.8653
CCNE1	-0.494114	406.208	0.124708	7.43e-05	0.000329184	-3.96216
ZC3HAV1L	-0.494062	82.4143	0.266096	0.0633529	0.12791	-1.85671
TUBB3	-0.493989	302.058	0.139711	0.000406557	0.00155803	-3.53579
SNX21	-0.493892	277.251	0.154835	0.00142368	0.00481171	-3.18981
CCT4	-0.493795	9259.76	0.0522118	3.15e-21	9.61e-20	-9.45754
SYT13	-0.493749	35.501	0.378796	0.192415	0.311936	-1.30347
PPIC-AS1	-0.49366	9.37217	0.739084	0.504175	0.637899	-0.667934
MSANTD7	-0.493644	1399.61	0.0891882	3.11e-08	2.43e-07	-5.53486
JAGN1	-0.49363	636.576	0.0980824	4.83e-07	3.12e-06	-5.03281
[truncated: 14,131 more rows]

## Sheet: Table S4
Supplementary table S4. Number of connected edges and the betweennes centrality of miRNAs in the reconstructed network maps
miRNA	Degree	Betweeness Centrality
miR-1248	8	0.00183183
miR-129-2-3p	171	0.360238
miR-1306-5p	41	0.0268208
miR-197-3p	149	0.254612
miR-301b-3p	183	0.390981
miR-3074-5p	29	0.021386
miR-3609	23	0.0121765
miR-3651	5	0.000738964
miR-4787-3p	8	0.00067675
miR-629-3p	58	0.0523125
miR-664a-3p	48	0.0353395
let-7c-3p	9	0.0186588
miR-1224-5p	25	0.0607872
miR-1247-3p	9	0.0128036
miR-1272	3	0.000470239
miR-128-1-5p	66	0.277283
miR-222-5p	43	0.139335
miR-27b-5p	59	0.216168
miR-3662	83	0.394215
miR-488-5p	11	0.0145395
miR-500b-3p	5	0.00552679
miR-561-3p	7	0.00488914
miR-573	18	0.0433434
miR-6807-3p	6	0.00628177
miR-7974	21	0.0378501
miR-939-5p	42	0.117931
